# Supplementary material for: DWARF27 and CAROTENOID CLEAVAGE DIOXYGENASE 7 genes regulate release, germination and growth of gemma in Marchantia polymorpha
Source: Front Plant Sci. 2024 Jun 25;15:1358745. doi: 10.3389/fpls.2024.1358745 (PMC11231376; doi:10.3389/fpls.2024.1358745)
Supplement: Supplementary file 1 [file Table_1.xlsx]

## Sheet: S1-1_Proteinalignments
Supplementary Table S1-1: Protein sequences of D27-1, D27-2, and CCD7 used for building phylogenetic trees. The first 3 letters of the sequence name represent the genus, and the last 2 refer to the species name.
D27-1 and D27-2
>SollyD27 Solyc09g065750.3.1
MEANLVLSYQSFSKVSMRNIKINTYYKYNKLAYPSTCCVLTKPPHNNHSSNCHVYKDNWFDHLAINHLSQSIQATTGLRNKKSGYEGFVEAARVVYVNFNSTHQANLVIESLQRAFPKPILSLVKMLLPESKWAREYCAIFTTIFFPWLVGPCEVKESEFNGRKENNVVHIKKCRFLEETNCVGMCTNLCKMPSQLFIKDTLGISVNMVPNFDDMSCEMIFGQDPPPLDKDPAFRQPCYKLCNFFIYHNYFRKKHIILVMPEYVLLHAGKLNNKHQADCNSQIKKKDHLEIS
>PetaxD27 Peaxi162Scf00165g00212.1
MEANLVLPYRSFSTVSMINKNLKTCKYKKIPYPTCSTCCVLTKPAANNHNHTNAETAKANSSNNVYKDSWFDHLAINHLSQSIQATTGLRNNKRGYEGFIEAARMVYVNVNSTHQETLVVEALHRAFPKPILSLASIVELKMLLPQTKWAREYCAAFTRVFFAWLVGPCEVKESEFNGRRENNVVYIKKCRFLEETNCVGMCTNLCKMPSQLFIKDTLGMPVNMVPSKYIVTPNANTWTNFDDMSCEMIFGQDPPPPDSDPAFLQPCYKLCKLFQLP
>PissaD27 XM_051031502.1
MDAKMITHNMSLTPTLAHWNLRHKPKQTFVVGVLARPTEETSSKTHVYKDNWFDKLAINHLSKSVQAATGISNDKSGFDSLVEAATVASKKFSPIQQQEVVLDALDRAFPKPILSVIRRVMPPSKLAREYFAVFTTLFFAWLLGPSEVRESEVNGRREKNIVYIKKCRFLEETNCVGMCTNLCKMPSQVFIKDSFGMPVNMVPNFDDMSCEMIFGQEPPSSTDDPALKQPCYKLCKAKKKHGTNCLS
>OrysaD27 XM_015759767.2
METTTLVLLLPHGGAGGVRPAAAATAKRSYVMRRCCSTVRAVMARPQEAPASAPAKKTETAAMMSTVQTETAAAPPATVYRDSWFDKLAIGYLSRNLQEASGLKNEKDGYESLIDAALAISRIFSLDKQSEIVTQALERALPSYILTMIKVMMPPSRFSREYFAAFTTIFFPWLVGPCEVMESEVEGRKEKNVVYIPKCRFLESTNCVGMCTNLCKIPCQKFIQDSLGMKVYMSPNFEDMSCEMIFGQQPPEDDPALKQPCFRTKCVAKQNHGVNCSI
>ArathD27 AT1G03055.1
MNTKLSLSQTKIFTFTTWFNDTRSGLDRRSSISPTLCSKPVYSGKLKAAKETARIETSNTKNASIEDSFFSKIAINYLSKNLQDAAGISSSSKSTDYDRLVDTATRVSRNFDTKQQHEFVLSSLDRALPTVISSLIKMAFPPSKVSRELFALFTTISFAWLVGPSEVRETEVNGRKEKSVVYIEKCRFLEQSNCVGMCTHICKIPSQIFIKNSLGMPIYMEPDFNDLSCKMMFGREPPEIEDDPAMKQPCFEFCKSNKSYGVKH
>SelmoD27b XM_024682014.1
MESDSGLKRTNTVGIFLRRKNLRAGMAAGASSIANVGSFSLEIKRDLSRQSGRTSRACGAFTLKCRAAASGRLEETWRPAPMGQISSYNDSWLDKRMILVFVGAMSKISGKTTSLPGFDGFVDVARKMMQGRTPVQQHEMVLRVLESLMPWWIGAMVRTILPVSRATAEFYAHGTTLFTSWLIGPSEVIEVEVDGVKQKSGVHIQKCRVLERSACVGLCTNMCKVPSQRFFAKELGVPMTMVPNFEDMSCDFIYGQTPPPLEEDSASRQPCYYGMCPTAKARANSCPKL
>PhypaD27a XM_024528686.1
MLLQLEALRGGATRIPFASHLELKQPRRHRPDGVNMVRCRMAEPSGKPAPMGKKTHYKDSWLDNTILSICMRRLGNVTGVSTTKKGYDGFVELTRKVMETRSPLLQRASSMRVLHSAIPPWLLKIIRRFLPNNQKTAETFAAATLYAEWLVGPCEVKEVEVNGTMQKSGVLIKKCRYLESSNCVGMCVNLCKIPTQDFFTNSLGVPLTMTPNFEDMSCEMIYGQTPPSIEEDPALQQPCFATLCPTARKKALTCSKTPLPP
>MpD271 Mapoly0034s0120/Mp6g03970.1 MarpoD27
MAAVQRTMNSLCSGPLVSTSGLGVKGLGSATFLPSPLVRSQNTRNAFVRRGKVYCVLQEELVPAPAPHLNVPTQYEDSWLEKKSIQFLTNRLERLSGKTTELEGYDGFVDMTRKLVHGLPASSQRDTVHKLLHMVLPSWLLFTFRLVPKATFLNEYYAVFTKLFFRWLIGDTEIREAEVNGVMMRSTVHIKKCRYLENSQCVGLCVNLCKNPTQEFIGKQFGMPLTMNPNFEDMSCDMIYGLKPPPIEEDDAYKQPCYSLCKTAKQKDNCA
>MarpaD27 KAG6541265.1
MAVVQRTMETLSSRPVVSTSGLGVKGLGSATFLPSPLVRSQHTRNASERRGKVYCVLQEEVVPAPATHLNAPTQYKDSWLEKKSIQFLTNRLERLSGKTTELEGYDGFVDMTRKMVHGLPASLQRDTVHKLLHMVLPSWLLFTFRLAPKAKLVNEYYAVFTKLFFRWLVGDTEIREGEVNGVMMRSTVHIKKCRYLENSQCVGLCVNLCKNPTQEFIGKQFGMPLTMNPNFEDMSCDMIYGLQPPPIEEDDAYKQPCYSLCKTAKQKDNCA
>MpD272 Mapoly0052s0029/Mp6g01750.1 MarpoD27L
MQALGTLSVSHRPISLPNVRAVIAEPSGEPAPMGQKTKYNDSFFDKMFMGIFTTKMEEVTGKKTELDGYEGLVEISRKVMQGRTPLQQRAAVRQVLMSTLPPGAPEQFRKLFPPTKWSAEFNAFITIPVFKWLVGPCDLQDVEVNGVMQKSLVKIKKCRYLENSGCVGMCVNMCKLPTQDFFTKEFGLPLSMTPNFEDMSCEMVFGKMPAPLDEDPAFQQPCFEAICTMAQPKSPVCPKLKPATESVQTDSVLA
>MarpaD27L KAG6554826.1
MQALGTLPVSHQPIRLPNVRAVIAEPSGEPAPMGQKTKYNDSFFDKLFMRIFTTKMEEVTGKKTELDGYEALVEISRKVMQGRTPLQQRAAVRQVLMSTLPPGAPEQFRKLFPPTKWSAEFNAFITIPVFKWLVGPCDEAEVNGVMQKSLVKIKKCRYLENSGCVGMCVNMCKLPTQDFFTKEFGLPLSMTPNFEDMSCEMVFGKMPAPLEEDPAFQQPCFESICTMAQPKSPVCPKLKPATESVQADSVLA
>OrysaD27L XM_015793211.2
MAAAALLLAPVAAPWSRVPSAGRRVRCAATAPAPMGEKTEYRDGPVERAFMGLFARKMEKYAVVSSSGGKGKEKKKEKSSRSVWEWDYESFVDVSRRVMVGRTRAQQQEAVREVLLSMLPPGAPEQFKKLFPPTRWACEFNAALTVPFFHWLVGPSEVVEVEVNGVKQKSGVLIKKCRYLENSGCVGMCVNMCKIPTQNFFTNEFGLPLTMNPNFEDMSCEMIYGQVPPPLEEDPASKQPCYANLCSISTPSAPICPKLQT
>PissaD27L XM_051023732.1
MVVLSFQVLPNLTTPPQYSQRTYRSTIRCGIAEPSGKPAPLGRKTRYNDSFFEKAFITLFARKMEPFADPVIGKAKENKKKGLLDFGGYDYESFVDVSKRVMLRRSRLQQQEVVREVLLSMLPPGAPDQFRKLFPPTRWAAEFNAALTVPFFHWLVGPSEVIEVEINGVKQKSGVRIKKCRYLENTGCVGMCVNMCKIPTQDFFTNEFGLPLTMIPNFEDMSCDMVYGQTPPSFEDDPVSKQPCYAEICSVANPNSSVCPKLLA
>SollyD27L Solyc08g008630.4.1
MVLLSIPYSFPSFNNYISQRRSQSQSQRRYVKIGIRCGIAEPSGEPAPLGQKTKYNDGLFEKAFMTLFARKMENFGANKKESDQKKKGFFDYDYDSFVDVSRKVMQGRSRLQQQQVVRQVLMSMLPPGAPAQFRKLFPPTQWAAEFNAAITVPFFFWLVGPSEVVEVEVDGVKQKSGVHIKKCRYLENSGCVGMCVNMCKIPTQDFFTNEFGLPLTMNPNFEDMSCEMIYGQVPPPFEEDPVSKQPCYANICTIANPSSNVCPKLSAN
>PetaxD27L Peaxi162Scf01257g00030.1
MVLLIGSQTLPCSSSLSYKYCASHRRRSNANYIRCGIAEPSGEPAPLGQKTKYKDGLFEKAFMTLFARKMEKFSATKMEKKKGWFDYDYDSFVDVSRKVMQGRSRLQQQQVVREVLLSMLPPGAPAQFRKLFPPTKWAAEFNAAITVPFFFWLVGPSEVVEVEVGGLKQKSGVHIKKCRYLENSGCVGMCVNMCKIPTQDFFTNEFGLPLTMNPNFEDMSCEMVYGQVPPPFEEDPVSKQPCLADICKFNLLKFRSLGIERLPIYNA
>SelmoD27L XM_002975684.2
MAMSSVSLHSRSLIRCEIAEPSGKPAPMGQKTRYKDSIFDRAFMSLFARKMENATGRASKKTGYDGFVDVSRGVLQGRNPVEQRALVREVLLSIMPPGAPETFRKLFPPTKWACEFNAAITVPFFQWLVGPCERFEVEVNGVKQNSGVKILKCRYLENSNCVGMCVNMCKIPTQDFFTNDFGLPLTMTPNFEDMSCEMIYGLQPTSLEEDPALKQPCLQLCPTSTTTAVCTKLQQDY
>PhypaD27L XM_024510933.1
MHSVSVRAPWEGACSSLKSSRNHEHFLARDSRPHRVRCGVAEPSGKPAPFGQITRYNDNILDKAFIALFRRKMEANLGKTSKMQGYEGFVDVSKKIMQGRTAVEQRAVVRDVLLSLLPPGAPAQFRKLFPPTKWSAEFNAAVTVPFFQWLVGPAELMEIEVNGVKQMSGVKITKCRYLENSGCVGMCVNMCKIPTQDFFTNEFGLPLTMTPNFEDMSCEMFYGQSPPPIEEDPALKQPCFLNMCSIAPPQSTACPKLQQVAQEISLTEA
>MpD273 Mapoly0123s0023.1 MarpoD27a
MAEFRCLLAEPPAAHAWIPRRQTLPVTDFQQRARRVTVRCGSNPSLSKKGSTEYRDSWLDLAFIDGCRKAFGRVAGWQSSRSWEEGYLGMVEVSHALMRGRTAAEQQAAVLQGFPRVPDWFRKVFPYSDWGAELNARITPLFFEWLVGPCQVAEVQIGDKLLRSEVQIEKCRYLETSGCTGMCVNLCKVPTQYFFTSELGMPLYMEPNFEDLSCRMVFGQSPPPLSEDPALQHGCFSTCPSSAETSPCPKLR
>MarpaD27a KAG6542305.1
MAELRCLTRPPVAYVSFRMPLPVTDFQQRGRRATVSCGSKLSESKKGLTEYRDSWLDLAFIDGCRKAFGRIAGWQSSRSWEEGYLGMVEVSHALMRGRTAAEQQAAVLQGFPRVPDWFRKVFPYSDWGAELNARITPLFFEWLVGPCQVAEVQIGDQVLRSEVQIEKCRYLETSGCTGMCVNLCKVPTQYFFTSELGMPLYMEPNFEDLSCRMVFGQSPPPLSEDPALQHGCFSSCPSSAETSPCPKLR
>ArathD27L AT4G01995.1
MAVLIQVLLPPPTTIVFSNSFSTKLILTRRLRCRISNSSEVKSDEGAPKLEYKPGPLDDFFMQSFRNKLVEEVGSDSEKPGYVGLIELVKLLLLKGRTRSETSDAAVRILKSLFPPLILELYKLLIAPIAQGKLAALMVARVTVLTCQWLMGPSKVNIIDLPNGESWDSGVFVEKCQYLEESKCVGVCINTCKLPTQTFFKDYMGVPLVMEPNFKDYSCQFKFGVAPPEDDGNVNEPCFETCSIAGRRKLKSGECPLA
>MpD274 Mapoly0015s0006.1 MarpoD27b
MATVCCSALSYGILQVPYARQEGTVEIQALSRSSGVFAEVDGAQKYLRGQRSARFRLQERKNTVFCKAMQGESPSESNSTIPEYKAGPLDDLFFKIFRQKMAEEVGWNSDIPGYDGLIEVVKYLYTRNTSKEATEASTVRVLTSLFPGWLLPLFRQLIAPISDGKVAAIMTAFVTQATCQWLMGPCTVNEVVLADGSTQLSGVFVHKCKYLEESKCAGICTHTCKIPTQTFMKEKMSVPLSMEPNFNDYSCQFKYGVAAPPRDEDPGLLTPCLSICPTAATRSSLRGYVPTEQCPQV
CCD7
>ZeamaCCD7 FJ957945.1
MAAMHAIVHHRAPPPGRCCRGHGRSVVVRASAATVTTSIPGSAATVPDSPSAAFWDYNLLFRSQRAESPDPVVLRVTEGAIPPDFPAGTYYLAGPGMFTDDHGSTVHPLDGHGYLRSFRFDASGAAHYSARYVETAAKREEHDAGGASWRFTHRGPFSVLQGGSRVGNVKVMKNVANTSVLRWGGRVLCLWEGGEPYELDPRTLETIGPFDILGSLCGGTDEVARDASGEAAHHGRRQPWLQEAGIDVAARLLRPVLSGVYSMPAKRLLAHYKIDPKKNRLLMVACNAEDMLLPRSNFTFYEFDANFALVQKREFVLPDHLMIHDWAFTDSQYVLLGNRIRLDIPGSLLALTGTHPMIAALAVDPSRQSTPVYLLPRTPEAEAEASGRDWSVPIEAPSQ…
>SollyCCD7 Solyc01g090660.3.1
MDLQFVSLPPNSKTKAKMQAKACHNINNIPPKLLPPAKLPSTVAMSPSQLTLPSHVARAITITTSPTHEVYTPEIDDTVTAYWDYQFLFVSQRSEATEPVSLRVVEGSIPSDFPSGTYYLTGPGLFADDHGSTVHPLDGHGYLRTFEIDGSTGQVKFMARYIETEAQTEERDPVSGKWRFTHRGPFSVLKGGKMVGNTKVMKNVANTSVLQWGGRLFCLWEGGDPYEIDSKTLNTLGKFELIKNSDQVLEDKKISHSDFLDVAAQLLKPILYGVFKMSPKRLLSHYKIDTRRNRLLIMSCNAEDMLLPRSNFTFYEFDSNFQLLQSQEFEIPDHLMIHDWAFTDTHYILFGNRIKLDIPGSMTAVCGLSPMISALSVNPSKPTSPIYLLPRFRNNNVER…
>SelmoCCD7 XM_024683645.1
MLKDLARRIVSIANFAVCTVFSFILSPRVQAKSQTLSRLKASGYGFGARETKSARAVMSGPFGLLATTLAETTRSSTSSRFIGVSSFATAPQGVMTLPRTVSPPSSKEVTIREPAIEDVHAFWDYQRIFGSQRAEVKDPVRLKVVEGRIPSDLKGSYYLCGPGLRADDHGSCVSPLDGHGYLRKFHFGNGDLVQYSARYVRTEAMKEEFDEESRSWKFQYRGPFSLLRHGHRIGNFKVMKNVANTSVLKWGGKLLCLWEGGEPYEVDEDTLETIGTFRALLPILTGGFNMPKERVLAHFKIDERRQRLVVITSNAEDMVLPKATFTAYEFDADFKLIQRKEFLLNDQLMVHDWVLTDEHYVILGNRVTLDVGSSLTAMAGLSPMINCLAVDESTTYSPL…
>PissaCCD7_(RMS5) DQ403160.1
MQAKPIHSPLPYIVPPLLRPPPVHHASLSSQTITKPKPVPAPAPIPTTDVVIPGRILQPVQPFIDHDDPIAASWDYNFLFMSQRSETTQPIRLRVVEGEIPTDFPSGAYYLTGPGIFKDDHGSTVHPLDGHGYLRAFAFDNATKEVKYMAKYIKTEAQVEEFDRKTNSWRFTHRGPFSVLKGGKKIGNTKVMKNVANTSVLMWGKKLLCMWEGGNPYEIESDTLDTIGKFNMTDGCDSADHGESHGGDVWEVAANLLKPILYGIFKMPPKRLLSHYKLDSSMNRLLTVACNAEDMLLPRSNFTFTEYDSNFKMVEKQEFKIPDHMMIHDWAFTDTYYIVFANRIKLDILGSMFAVCGASPMISALTVNPSKSTSPIYLLPRFPNKSESKKRDWKIPLEI…
>phypaCCD7 XM_024522015.1
MDVVTASFRPSIYHSLCRRSASKTWRFQKKQAANCRRISPNDNKLTRCIRSALTTDTSNAAPAMDLPALTDHWKASSVLVERDLLSETDLTPKFRDIQRNDEEDAFWDYQFLYKSQRNEVDSISLTLVEGSIPPQLSGVYYLCGPGIRTDDHGSQVHPLDGHGYLRKFVIDGSNPVIYSAKYVNSEARKEEYDDESKTWRFQYRGPFSQLRGGDRFGNVKVMKNVANTSVLKWAGKLMCMYEGGNPYEMDSKTLQTLGLFNVSELSYMDTNFVGKHTWSAIKDTCTNLDGLVGSAKRAAVELVGMLIQPVLKGVFEMPKERMLSHVKMDVKRQRLVVMTCRREDMVLPKSTFTVYEMDLSMQVVQRKSFTLDEQLMIHDWGLTNNHYVLLANKVKLNSP…
>PetaxCCD7_(DAD3) Peaxi162Scf00377g00829.1
MLQAKACHNIIPSKLLPPAKLPSTASQLTLPSHVPRAITITTIPSHEVYTPEIDDTITAFWDYQFLFMSQRSETTEPIALRVVEGAIPSDFPSGTYYLTGPGLFTDDHGSTVHPLDGHGYLRTFEIDGGSGQVKFMARYIETEAQAEERDPVTGQWRFTHRGPFSVLKGGKMVGNTKVMKNVANTSVLRWGGRLLCLWEGGEPYEIDSKTLNTVGKFELIKTCESLAEEEKFHGDFLDVAAQILKPILYGVFKMTPKRLLSHYKIDARRNRLLIMTCNAEDMLLPRSNFTFYEFDSNFKLLQSQEFNIPDHLMIHDWAFTDTHYILFGNRIKLDIPGSMTAVCGLSPMISALSVNPSKPTSPIYLLPRFPDDKNHETTNINVQRDWRIPIEAPTQMWVL…
>OrysaCCD7 NM_001419732.1
MATQAIAPMHAAVVHRHHVLPPRRCVRRRGVFVRASAAAAAAAAETDTLSAAFWDYNLLFRSQRDECLDSIPLRVTEGAIPPDFPAGTYYLAGPGIFSDDHGSTVHPLDGHGYLRSFRFRPGDRTIHYSARFVETAAKREESRDGASWRFTHRGPFSVLQGGKKVGNVKVMKNVANTSVLRWGGRLLCLWEGGQPYEVDPRTLETVGPFDLLGLAAADDNKATNASAARRPWLQEAGLDAAARLLRPVLSGVFDMPGKRLLAHYKIDPRRGRLLMVACNAEDMLLPRSHFTFYEFDAHFDLVQKREFVVPDHLMIHDWAFTDTHYILLGNRIKLDIPGSLLALTGTHPMIAALAVDPRRQSTPVYLLPRSPETEAGGRDWSVPIEAPSQMWSVHVGNAF…
>MalpoCCD7 Mapoly0075s0089/Mp2g03280.1 OAE21129.1
MALLIAGSVHKVKSDLLADLKANQPFLKDHQRNPIGTSIHVNGGDPVYRRPKPARTSCSAQLRVEDVGGLKRRSKNPDKSLLSFPSVDLGDTSSDERDPFAFQDYQFLFRCQREEVNPVPLEVVEGQLPVDLQGNYYLQGPGILSDDHGSRVSPLDGHGYVRKFSFKEGILEFSAKYVGTEACKQEFNEEKKSWKFTYRGPFSLLKKGARLGNMKVMKNVANTSVFEWAGKLMCLYEGGQPYEMDPTSLDTVGLLNMCRDTKNIDDLTAYLSSKVKRATEKVWDAELLVNTVKKAWMAMAATVLHHILRGMFSMPEERMLAHVKIDKKRQRLIAITFRPEDMLLPKSSLTVYEFDRCMNLLQKLRFTINDHIMIHDWNLTENHYVIIANRVKLNSFNEL…
>MalpaCCD7 KAG6555281.1
MALSIAGTVRIAKSDLLEDLIAKQRSLKGQQRNQIKTGIHVDSGGPVYHRTPPVKTSCTAQLVVEDIGGLKRRSKSPDTSFPNFPSVDLKDASSDNRDPFAFQDYQFLFRCQREEVDPVPLEVVEGQLPVDLQGNYYLQGPGILSDDHGSQVSPLDGHGYIRKFSFERGTVEFSAKYVGTEACKEEFDDEKKSWKFTHRGPFSLLKKGARVGNMKVMKNVANTSVLEWAGKLMCLYEGGQPYEMDPTSLDTVGLLRMCQDTKTLDDVIAYLRSKVKRAAEKVWDADLIVNTVKKASIAMAATVLQPILIGMFSMPGERMLAHVKIDKKRQRLIAITFRPEDMLLPKSSLTVYEFDRGMNLLQKQRFTINDHIMIHDWNLTENHYVIIANRVKLNSLNKL…
>ArathCCD7_(MAX3) AT2G44990.2
MLTKMSLPIPPKFLPPLKSPPIHHHQTPPPLAPPRAAISISIPDTGLGRTGTILDESTSSAFRDYQSLFVSQRSETIEPVVIKPIEGSIPVNFPSGTYYLAGPGLFTDDHGSTVHPLDGHGYLRAFHIDGNKRKATFTAKYVKTEAKKEEHDPVTDTWRFTHRGPFSVLKGGKRFGNTKVMKNVANTSVLKWAGRLLCLWEGGEPYEIESGSLDTVGRFNVENNGCESCDDDDSSDRDLSGHDIWDTAADLLKPILQGVFKMPPKRFLSHYKVDGRRKRLLTVTCNAEDMLLPRSNFTFCEYDSEFKLIQTKEFKIDDHMMIHDWAFTDTHYILFANRVKLNPIGSIAAMCGMSPMVSALSLNPSNESSPIYILPRFSDKYSRGGRDWRVPVEVSSQLW…

## Sheet: S1-2_CRISPR Guides
Supplementary Table S1-2: 20 bp guide RNAs used for creating CRISPR/Cas9 mutants of SL biosynthesis genes in Marchantia.
MpD27-1 (Mapoly0034s0120/Mp6g03970.1),
RNAGuide1	AGATCAGTCATACCATAATA
RNAGuide2	ATAATATGGCAGCTGTGCAG
RNAGuide3	AGGCCTGAGGTTGACACCAA
RNAGuide4	ACCTCAGGCCTTGGAGTGAA
MpD27-2 (Mapoly0052s0029/Mp6g01750.1)
RNAGuide1	GTTCCTAACGCCTGCATTGT
RNAGuide2	GCGCGATACACCCACAATGC
RNAGuide3	CGCACATTTGGCAGGCTGAT
RNAGuide4	CAGCCTGCCAAATGTGCGTG
MpCCD7 (Mapoly0075s0089/Mp2g03280.1)
RNAGuide1	GAGGTTTCACGCACCCAACA
RNAGuide2	AGGCTGATTAGCTTTCAGAT
RNAGuide3	GACCACCAGCGAAACCCAAT
RNAGuide4	GGAACTAGTATTCACGTCAA
MpSMXL (Mapoly0006s0101/Mp3g06310.1)
RNAGuide1	GCAAGCATTCGCCAAGATGC
RNAGuide2	CGGCCGGGGTTAAAGTGTGC
RNAGuide3	CGCTGCCTCGGTCGTCAGGT
RNAGuide4	GTGTCCGAGGCAAAGAGTCG

## Sheet: S1-3_PCR_primers
Supplementary Table S1-3: A. Primer sequences used for amplifying and sequencing target sites of genes of interest, in transgenic and wild-type plant. B. Primer sequences used for digital droplet PCR to validate RNA sequencing.
A:		Gene IDs	Product size
MpD27-1 PCR-S1	CAACTCGACGAGAACCCAATC	Mapoly0034s0120.1/Mp6g03970.1	2229 bp
MpD27-1PCR-AS1	TTAAGCGCAGTTATCCTTCTGTTTTG
MpD27-1PCR-AS2	GAAATTGTCCCAAATCTGCT		518 bp with PCR-S1
MpD27-2 PCR-S1	AGTCTGCTTCTGCAAGACCA	Mapoly0052s0029/Mp6g01750.1	3033 bp
MpD272 PCR-AS1	CAACGCAAGGCTAGTGTATG
MpD27-2 PCR-AS2	GTCGAATTTCTCTCGCATGTC		600 bp with PCR-S1
MpCCD7 PCR-S1	ATAGCTCACACCCAGATCTA	Mapoly0075s0089.1/Mp2g03280.1	3600 bp
MpCCD7 PCR-AS1	TCGCTGCCAGTTGGTCGACG
MpCCD7 PCR-AS2	GCGTGCAGTGCACAGTCTGAC		700 BP with PCR-S1
MpSMXL PCR-S1	GGAGTGGCAGCCATTGGATTC	Mapoly0006s0101/Mp3g06310.1	4598 bp
MpSMXL PCR-AS1	TCACAGAAGGAAGGGATGCAG
MpSMXLPCR-AS2	ATCGCGATTGCTCCATCCGT		800 BP with PCR-S1
B:
Gene IDs	Description	Sequence	Product size
Mp3G10450-FP	Lecithin retinol acyltransferase	TCAATGCTGCTCCTTCGAGG	133 bp
Mp3G10450-RP		AACCTCCCATGATTGCAGCA
Mp7G00860-FP	AP2/ERF	GAAGGAAGTGGAGGCGACAA	192 bp
Mp7G00860-RP		AAACAGACCATTTTGCGGCC
Mp2g03280-FP	CCD7	TGTTTGAGTGGGCCGGTAAG	183 bp
Mp2g03280-RP		CGGCATCCCACACTTTCTCT
Mp4G14090-FP	Na+/Pi symporter	TTCTGCTGGGACGAGTTGTG	140 bp
Mp4G14090-RP		TGATGCCACTGCTAGCCAAA
Mp6g11010-FP	ACTIN	AGGCATCTGGTATCCACGAG	108 bp
Mp6g11010-RP		ACATGGTCGTTCCTCCAGAC
Mp6g03970-FP	MpD27-1	GAGCGACTGTCGGGTAAGAC	105 bp
Mp6g03970-RP		TGTATCACGCTGCGAAGAGG
Mp6g01750-FP	MpD27-2	AGGCGGAAGTGAATGGAGTG	114 bp
Mp6g01750-RP		GCGTCGGATTTTTGCAGAGG
Mp6g11010-FP	MpACTIN3	AGGCATCTGGTATCCACGAG	108 bp
Mp6g11010-RP		ACATGGTCGTTCCTCCAGAC
Mp4G18580-FP	Mpchla/b	TCCCGTCTTCAAGAGTGTGC	169 bp
Mp4G18580-RP		ACCGAACACCGATTGCTTCT
Mp3G10450-FP	MpLRAT	TCAATGCTGCTCCTTCGAGG	133 bp
Mp3G10450-RP		AACCTCCCATGATTGCAGCA

## Sheet: S1-4_MP_rawcounts
Supplementary Tables S1-4: These tables provide raw count data, indicating the number of raw reads mapped to each gene (rows) for each sample (columns).
GeneIDs	GeneDescription(MapTak_v6.1)	WT_R1	WT_R2	WT_R3	Mpd27.1_16_R1	Mpd27.1_16_R2	Mpd27.1_16_R3	Mpd27.2_9_R1	Mpd27.2_9_R2	Mpd27.2_9_R3	Mpccd27_17_R1	Mpccd27_17_R2	Mpccd27_17_R3
Mp1g00005a	#N/A	299	137	164	339	285	149	118	179	299	225	111	128
Mp1g00015b	#N/A	758	611	620	944	827	924	947	864	1172	805	632	617
Mp1g00015d	#N/A	271	161	183	367	283	163	113	180	353	174	107	108
Mp1g00025b	#N/A	772	569	575	968	852	973	927	858	1135	819	577	619
Mp1g00025d	#N/A	421	309	98	542	276	666	333	364	601	357	209	242
Mp1g00035a	#N/A	515	253	263	520	437	447	562	446	607	391	314	331
Mp1g00035c	#N/A	291	197	197	365	226	115	150	214	412	241	167	230
Mp1g00035e	#N/A	309	209	216	464	240	166	185	209	415	171	118	136
Mp1g00035h	#N/A	260	139	180	289	276	169	122	161	415	134	124	138
Mp1g00035j	#N/A	530	298	129	506	253	556	247	291	798	443	201	274
Mp1g00035l	#N/A	175	139	166	219	137	112	140	101	264	133	78	98
Mp1g00045a	#N/A	52	40	42	79	48	44	41	32	79	22	22	40
Mp1g00045c	#N/A	744	620	507	803	775	804	847	775	1076	759	466	577
Mp1g00045e	#N/A	346	162	197	457	401	234	113	155	513	189	116	139
Mp1g00045g	#N/A	941	752	695	1179	1181	971	1296	1204	1290	970	766	762
Mp1g00055b	#N/A	724	458	553	458	772	577	98	105	355	169	107	115
Mp1g00055d	#N/A	799	790	659	1083	861	800	1159	1082	1292	1085	594	714
Mp1g00055e	#N/A	47	45	41	69	71	35	42	47	38	19	33	21
Mp1g00055g	#N/A	822	484	485	851	785	708	871	800	922	721	486	753
Mp1g00055h	#N/A	451	284	343	569	585	463	119	162	373	325	97	124
Mp1g00055j	#N/A	1981	1271	1156	2072	1755	2024	1969	1865	1996	1863	1252	1436
Mp1g00055k	#N/A	692	358	287	650	522	559	450	484	716	525	338	430
Mp1g00070	BARD1; BRCA1-associated RING domain protein 1	75	108	119	114	116	113	88	156	150	96	88	80
Mp1g00080	hemE, UROD; uroporphyrinogen decarboxylase [EC:4.1.1.37]	5476	6810	7145	5134	4981	5254	5936	5693	5945	5734	5160	6171
Mp1g00090	UV radiation resistance associated protein; [R]	1822	1782	1589	2039	2102	1734	1848	2062	1992	1689	1952	1696
Mp1g00100	-	1998	2080	1843	2336	2619	2400	2054	2402	2046	2181	1995	1892
Mp1g00110	Uncharacterized conserved protein; C-term missing; [R]	844	782	816	913	845	916	907	1041	1083	931	760	891
Mp1g00120	E2.7.4.8, gmk; guanylate kinase [EC:2.7.4.8]	1125	1194	1081	952	989	935	1053	957	1016	943	819	927
Mp1g00140	Uncharacterized high-glucose-regulated protein; [R]	6338	4976	5251	6688	6796	6291	5604	6389	5483	6137	5147	5260
Mp1g00160	-	2685	2513	2373	2321	2129	1684	1860	1843	2007	1973	2007	1959
Mp1g00170	Coil	459	499	509	510	475	473	501	542	525	481	503	552
Mp1g00180	GLUD1_2, gdhA; glutamate dehydrogenase (NAD(P)+) [EC:1.4.1.3]	129	141	151	183	136	81	135	131	120	124	77	93
Mp1g00190	E3.1.1.11; pectinesterase [EC:3.1.1.11]	1475	1634	1610	1500	1642	1421	1486	1587	1513	1432	1331	1421
Mp1g00210	Casein kinase (serine/threonine/tyrosine protein kinase); [T]	4300	3376	3841	2942	3239	3810	4031	4141	3692	3951	4374	4527
Mp1g00220	Uncharacterized conserved protein; [S]	3019	2645	2507	2686	2887	2978	3052	3253	2947	3164	2623	2874
Mp1g00230	consensus disorder prediction	4042	3559	3979	3922	4238	4071	3768	4023	3774	3965	3848	3903
Mp1g00240	galT, GALT; UDPglucose--hexose-1-phosphate uridylyltransferase [EC:2.7.7.12]	668	190	131	466	409	331	148	270	122	221	299	190
Mp1g00250	NDUFV2; NADH dehydrogenase (ubiquinone) flavoprotein 2 [EC:7.1.1.2]	4244	4170	4247	4527	4555	3923	4520	4779	4372	4375	4008	3769
Mp1g00270	LOG; cytokinin riboside 5'-monophosphate phosphoribohydrolase [EC:3.2.2.-]	1791	1340	1374	2928	2188	1822	2468	2078	2093	2211	3327	2480
Mp1g00290	PMS2; DNA mismatch repair protein PMS2	871	806	771	946	938	1020	1022	1031	855	867	832	862
Mp1g00300	-	23	12	11	37	23	26	58	42	29	28	21	32
Mp1g00310	OS08G0107100 PROTEIN-RELATED	413	799	865	322	330	352	576	577	505	668	508	546
Mp1g00320	Acyl-CoA synthetase; [I]	2824	3274	3124	3281	3332	2916	3884	3580	4213	3177	4740	4086
Mp1g00330	UBE2T, HSPC150; ubiquitin-conjugating enzyme E2 T [EC:2.3.2.23]	109	123	157	134	169	98	182	204	211	104	161	134
Mp1g00340	DNA (CYTOSINE-5)-METHYLTRANSFERASE DRM1	1146	1107	1221	1359	1323	1262	1024	977	1072	1030	1257	1057
Mp1g00360	EF-hand	799	557	813	539	516	457	584	251	415	566	782	595
Mp1g00370	SPAST; spastin [EC:5.6.1.1]	2311	2075	2155	2214	2410	2443	2651	2433	2401	2389	2412	2420
Mp1g00380	SERPINB; serpin B	8917	5849	5747	6786	7085	6628	6877	7170	6959	6307	6797	5999
Mp1g00400	UBE2W, UBC16; ubiquitin-conjugating enzyme E2 W [EC:2.3.2.25]	4671	4814	4532	4602	4446	3722	4379	4248	4512	4445	5190	4453
Mp1g00410	SNRPC; U1 small nuclear ribonucleoprotein C	519	330	297	367	348	269	240	170	218	206	459	346
Mp1g00420	aguB; N-carbamoylputrescine amidase [EC:3.5.1.53]	2194	2041	1947	2014	1821	1904	1411	1303	1474	1752	1694	1775
Mp1g00430	E3.6.1.22, NUDT12, nudC; NAD+ diphosphatase [EC:3.6.1.22]	1149	1158	983	1317	1143	1161	1036	1208	1169	1363	1168	1245
Mp1g00440	OS11G0534100 PROTEIN	6514	4271	4065	4525	4478	5030	4913	5020	4603	6083	5497	5826
Mp1g00460	Lectin domain of ricin B chain profile.	81	32	42	20	70	41	78	78	74	84	43	56
Mp1g00470	consensus disorder prediction	6425	2712	2192	1555	1685	1762	1764	1806	1350	2815	1389	1804
Mp1g00480	FMN-binding split barrel	10546	11802	11050	9622	9723	8960	9110	7680	8808	9430	10625	8934
Mp1g00490	CYP710A; sterol 22-desaturase [EC:1.14.19.41]	2050	2776	3352	1879	2080	1562	1357	1337	1613	1766	3556	2342
Mp1g00510	PROTEIN LSD1	1277	1233	1069	1508	1567	1255	1195	1182	1287	1339	1712	1524
Mp1g00530	RBM22, SLT11; pre-mRNA-splicing factor RBM22/SLT11	1481	1537	1385	1641	1605	1532	1387	1601	1416	1407	1346	1502
Mp1g00540	Thioredoxin	4023	4299	4466	4143	3971	3505	3535	3502	3849	4260	3692	4081
Mp1g00550	PAP_fibrillin	918	1013	1260	598	603	637	509	320	560	769	884	1259
Mp1g00560	Phosphatidylinositol transfer protein; [IT]	2164	2386	2729	2089	1990	1689	2122	1832	2119	1811	2544	2524
Mp1g00570	consensus disorder prediction	2675	2889	3164	2898	2548	2365	3441	3652	3349	2707	2822	2708
Mp1g00600	Ureide permease	529	511	392	733	690	539	557	601	401	504	393	410
Mp1g00620	STP; MFS transporter, SP family, sugar:H+ symporter	5735	3972	4676	5644	5541	5784	4761	6435	5809	5579	7389	7073
Mp1g00630	Uncharacterized conserved protein; C-term missing; [S]	238	236	225	275	253	275	283	257	283	274	300	328
Mp1g00640	TRMT1, trm1; tRNA (guanine26-N2/guanine27-N2)-dimethyltransferase [EC:2.1.1.215 2.1.1.216]	946	914	1011	1005	916	1142	1010	1069	1031	1196	843	1081
Mp1g00650	trxA; thioredoxin 1	1015	883	992	1049	997	1050	951	1066	999	1345	1122	1295
Mp1g00680	-	1032	1117	1145	992	985	1004	1068	1023	1146	993	919	1095
Mp1g00690	Methyltransferases; N-term missing; C-term missing; [H]	3544	4023	4289	4099	4110	3811	3720	3994	3962	3977	3204	3443
Mp1g00700	SMOX, PAO5; spermine oxidase [EC:1.5.3.16 1.5.3.-]	206	227	322	361	375	308	362	283	311	299	383	393
Mp1g00710	CETN1; centrin-1	3430	3175	3311	3852	3906	3098	2717	3088	3457	2970	3505	3081
Mp1g00720	OS02G0135600 PROTEIN	1130	1254	1188	1035	1053	1107	1267	1293	1373	1320	1120	1209
Mp1g00730	DPH4, DNAJC24; diphthamide biosynthesis protein 4	353	430	480	495	470	498	499	524	497	511	483	485
Mp1g00770	-	445	498	611	991	976	809	666	1145	982	701	496	533
Mp1g00810	HYDROXYPROLINE-RICH GLYCOPROTEIN FAMILY PROTEIN	279	343	482	481	488	443	319	449	452	332	292	280
Mp1g00820	ERF3, GSPT; peptide chain release factor subunit 3	7764	7773	7921	8451	8336	8469	9156	9149	8725	9021	8104	8240
Mp1g00830	WBP1; oligosaccharyltransferase complex subunit beta	6824	6329	6427	6961	6820	7773	7243	7626	6968	8352	5975	7564
Mp1g00840	Protein phosphatase 2A regulatory subunit A and related proteins; [T]	2842	3348	3138	3617	3704	3682	3095	3776	2877	3261	2885	2880
Mp1g00850	SHIP2, INPPL1; phosphatidylinositol-3,4,5-trisphosphate 5-phosphatase 2 [EC:3.1.3.86]	7280	10135	9182	8714	9505	9470	12728	10599	11316	10292	9911	11474
Mp1g00880	consensus disorder prediction	729	628	770	878	790	688	704	901	711	643	659	666
Mp1g00910	EXPRESSED PROTEIN	1344	1326	1563	1327	1480	1607	1728	1547	1679	1575	1566	1964
Mp1g00920	CALM; calmodulin	59337	59272	66277	54015	56122	48107	65090	55135	69591	56659	64103	70115
Mp1g00930	COX10, ctaB, cyoE; heme o synthase [EC:2.5.1.141]	2833	2598	2670	2697	2567	2574	2771	2838	2815	2952	2849	3246
Mp1g00940	Predicted RNA-binding protein; [R]	2208	2247	2210	2374	2353	2509	2692	2413	2390	2436	2340	2431
Mp1g00960	PEX4; peroxin-4 [EC:2.3.2.23]	2106	2195	2208	1960	1890	1748	1759	1589	2061	1837	2023	1797
Mp1g00970	T31J12.3 PROTEIN-RELATED	1039	1688	2095	2965	2579	2375	2572	3501	3108	2411	2316	1918
Mp1g00990	OSJNBA0004N05.2 PROTEIN	3441	3740	3554	3998	3588	2642	3298	3563	2881	2965	2347	2273
Mp1g01010	consensus disorder prediction	924	980	972	817	845	760	798	983	932	724	725	843
Mp1g01020	-	1179	1254	1189	866	926	890	680	694	708	825	823	791
Mp1g01030	OS11G0550900 PROTEIN	2090	2244	2057	2304	2179	2207	2010	1970	2131	2516	2209	2345
Mp1g01040	GRIP; glutamate receptor, ionotropic, plant	2512	3417	3674	1600	1813	1497	3013	2241	3064	2320	3125	3116
Mp1g01050	-	22	43	52	22	102	40	25	14	18	28	83	39
Mp1g01080	VPS3, TGFBRAP1; vacuolar protein sorting-associated protein 3	2744	2727	2790	3222	3283	3391	3142	2906	2725	3049	2791	2932
Mp1g01090	NO EXINE FORMATION 1	3317	3189	3063	3361	3545	3702	3629	3659	3443	3854	3453	3944
Mp1g01100	GINS4, SLD5; GINS complex subunit 4	441	523	527	416	433	389	390	439	471	553	433	416
Mp1g01110	Myc-type, basic helix-loop-helix (bHLH) domain profile.	517	568	657	359	390	392	566	556	511	555	304	381
Mp1g01120	-	20	32	12	46	31	21	28	46	17	19	20	20
Mp1g01130	consensus disorder prediction	7136	11240	9588	10855	11611	10592	12320	10903	11268	10654	11906	10587
Mp1g01135	OS07G0641800 PROTEIN	1469	1789	1559	1412	1389	1192	1280	1065	1396	1202	1155	1445
Mp1g01140	fusA, GFM, EFG; elongation factor G	2867	2855	2772	3108	3393	3267	3046	3527	2805	2981	2442	2967
Mp1g01170	Uncharacterized conserved protein; [S]	21372	9520	9667	5729	5556	5349	7637	4926	4736	10974	7023	7813
Mp1g01200	UPF1, RENT1; regulator of nonsense transcripts 1 [EC:3.6.4.-]	7737	8060	8413	8003	8249	8693	8848	8378	8818	8393	8046	8185
Mp1g01210	HAO; (S)-2-hydroxy-acid oxidase [EC:1.1.3.15]	32056	42074	36632	19571	23117	25387	28013	25293	30081	31175	33252	40825
Mp1g01240	Predicted phosphatase; [R]	357	326	350	335	370	337	397	357	342	410	315	417
Mp1g01250	AATF, BFR2; protein AATF/BFR2	799	815	741	910	966	889	865	859	923	745	703	759
Mp1g01260	SPBC25, SPC25; kinetochore protein Spc25, animal type	359	305	322	371	409	354	304	316	334	331	305	298
Mp1g01270	KRI1; protein KRI1	366	466	484	475	501	500	458	513	507	459	367	431
Mp1g01280	Coil	376	469	431	456	507	428	406	396	464	345	252	383
Mp1g01290	NRD1; nardilysin [EC:3.4.24.61]	4024	3661	3539	3886	4364	4767	5139	5563	4561	5503	3934	5264
Mp1g01300	Histone deacetylase complex, catalytic component HDA1; N-term missing; [B]	1487	1690	1809	1564	1525	1326	1582	1549	1635	1567	1587	1638
Mp1g01320	Predicted alpha/beta hydrolase; [R]	4421	2667	2620	2548	2505	1980	2104	1823	1877	2086	1863	1753
Mp1g01340	F-box domain	19598	11292	11655	15694	14881	12457	7885	9142	10897	8666	17744	10618
Mp1g01350	consensus disorder prediction	1245	409	284	818	885	506	101	238	256	106	359	194
Mp1g01360	PFS2; polyadenylation factor subunit 2	1454	1609	1807	1881	1804	1617	1674	1527	1535	1539	1481	1645
Mp1g01370	FUT; xyloglucan fucosyltransferase [EC:2.4.1.-]	37	64	95	73	62	50	69	48	63	44	53	31
Mp1g01380	era, ERAL1; GTPase	614	590	612	724	655	850	858	905	828	975	750	957
Mp1g01390	consensus disorder prediction	1065	1089	1203	1341	1450	1589	1315	1381	1431	1233	1261	1283
Mp1g01400	ACP5; tartrate-resistant acid phosphatase type 5 [EC:3.1.3.2]	2292	2052	2053	2541	2545	2178	2094	2329	2322	2094	2411	1925
Mp1g01410	Choline transporter-like protein; N-term missing; [I]	4692	5207	5513	4369	4274	4033	4700	4400	4761	4407	4390	3905
Mp1g01430	CDC25; Cdc25 family phosphatase [EC:3.1.3.48 1.20.4.1]	711	924	656	917	1038	686	956	1167	1132	973	1034	817
Mp1g01450	LGMN; legumain [EC:3.4.22.34]	1683	8223	8112	9120	7557	5219	9372	5274	11022	6516	16273	16221
Mp1g01470	IPO4, RANBP4; importin-4	2870	2870	3358	3005	3107	3348	2914	3253	2954	3395	2596	3199
Mp1g01480	MORC family ATPases; [D]	1401	1479	1413	1499	1611	1649	1711	1670	1739	1668	1318	1430
Mp1g01490	MINPP1; multiple inositol-polyphosphate phosphatase / 2,3-bisphosphoglycerate 3-phosphatase [EC:3.1.3.62 3.1.3.80]	4305	3010	3353	3335	3391	3504	3104	3553	2879	3458	2838	2817
Mp1g01520	Protein phosphatase 2C/pyruvate dehydrogenase (lipoamide) phosphatase; C-term missing; [T]	3550	3269	3404	4193	4106	3814	3573	3676	3760	3221	4042	3668
Mp1g01530	UNCHARACTERIZED	232	229	270	186	178	188	190	163	195	171	174	177
Mp1g01540	Light regulated protein Lir1	4271	4131	4310	3765	3540	3754	4347	3714	4159	3595	3211	3642
Mp1g01550	proC; pyrroline-5-carboxylate reductase [EC:1.5.1.2]	1380	1337	1441	1281	1231	1277	1247	1417	1322	1400	1157	1263
Mp1g01560	Leucine-rich repeat protein; [S]	2227	2334	2560	1998	2020	2075	2510	2495	2461	2398	2222	2295
Mp1g01570	Pentatricopeptide (PPR) repeat profile.	2964	2493	2437	1859	1946	1851	2026	1833	1817	2186	1816	2012
Mp1g01580	CBP3, UQCC; cytochrome b pre-mRNA-processing protein 3	1232	1122	1087	1298	1383	1308	1320	1438	1215	1287	1045	1211
Mp1g01600	Uncharacterized conserved protein, contains GRAM domain; [S]	1987	2030	2065	2527	2622	2444	2114	2023	1969	2103	2158	1858
Mp1g01610	ftsZ; cell division protein FtsZ	2814	2980	2925	2955	3032	3451	3597	3983	3529	3999	3270	3641
Mp1g01620	consensus disorder prediction	663	537	487	596	659	732	635	703	591	701	702	737
Mp1g01630	NOSIP; nitric oxide synthase-interacting protein	688	782	849	927	942	1021	769	955	767	819	765	640
Mp1g01640	DARS2, aspS; aspartyl-tRNA synthetase [EC:6.1.1.12]	1291	1388	1482	1341	1499	1515	1499	1556	1377	1376	1202	1460
Mp1g01650	mRNA-binding protein Encore; N-term missing; C-term missing; [A]	14509	15103	13922	14923	15186	15122	13813	15820	13271	15582	13192	13640
Mp1g01670	Uncharacterized PHD Zn-finger protein; [R]	7965	7997	8076	8791	8499	8825	8293	8686	8229	8778	8562	8854
Mp1g01680	SAC1, SACM1L; phosphatidylinositol 4-phosphatase [EC:3.1.3.-]	4745	4430	4634	3898	4189	4446	4488	4261	4537	4556	4566	4691
Mp1g01690	gatA, QRSL1; aspartyl-tRNA(Asn)/glutamyl-tRNA(Gln) amidotransferase subunit A [EC:6.3.5.6 6.3.5.7]	660	809	874	622	721	654	729	865	814	729	589	583
Mp1g01700	consensus disorder prediction	325	571	656	398	461	436	669	684	680	579	591	589
Mp1g01750	WW/rsp5/WWP domain signature.	331	491	596	532	599	597	628	618	569	544	408	466
Mp1g01770	PTGS1, COX1; prostaglandin-endoperoxide synthase 1 [EC:1.14.99.1]	41	67	62	92	88	66	83	68	61	69	29	54
Mp1g01780	GDAP1; ganglioside-induced differentiation-associated protein 1	5024	4314	3424	6302	6161	5140	5235	5066	5340	4665	6389	5451
Mp1g01810	SLC29A1_2_3, ENT1_2_3; solute carrier family 29 (equilibrative nucleoside transporter), member 1/2/3	1130	1023	1104	1054	1163	1048	1030	1198	1192	1006	799	884
Mp1g01820	PEX10; peroxin-10	1057	896	966	868	973	932	1007	930	958	980	891	825
Mp1g01830	frr, MRRF, RRF; ribosome recycling factor	1915	1921	2004	1889	2017	2103	2257	2573	2430	3024	2180	2586
Mp1g01840	Cysteine proteinase Cathepsin L; [O]	47	42	105	81	94	99	50	65	44	58	23	49
Mp1g01850	EMC3, TMEM111; ER membrane protein complex subunit 3	2807	2840	2808	2842	2896	2917	2799	2939	2902	2819	2353	2628
Mp1g01860	Serine/threonine protein kinase; [T]	1100	1195	1364	789	866	776	1011	816	911	985	1099	1024
Mp1g01870	cysE; serine O-acetyltransferase [EC:2.3.1.30]	3804	4208	4735	3656	3556	3823	3881	3559	3715	3897	3808	4276
Mp1g01880	HPP family	2032	3363	4055	1512	1503	1146	2172	1701	2681	1631	3053	2765
Mp1g01900	PHD finger protein; N-term missing; [R]	855	955	975	930	1001	948	950	1124	951	939	971	919
Mp1g01930	VPS26; vacuolar protein sorting-associated protein 26	4498	4827	5256	4565	4557	4258	4849	4386	4729	4550	4949	4502
Mp1g01940	MED13; mediator of RNA polymerase II transcription subunit 13	2565	2634	2800	2679	2864	2801	3187	2862	3079	2633	2846	2607
Mp1g01950	consensus disorder prediction	23	18	33	30	38	34	54	36	35	32	28	39
Mp1g01960	CCAAT-binding factor, subunit C (HAP5); N-term missing; [K]	3218	2990	2846	3557	3405	3567	2794	3000	2855	2955	2464	2594
Mp1g01970	-	91	111	90	90	118	89	111	96	80	95	81	111
Mp1g01980	IDH3; isocitrate dehydrogenase (NAD+) [EC:1.1.1.41]	10009	10811	10699	9795	9946	10243	11288	11679	10282	11400	10142	10694
Mp1g01990	PIGL; N-acetylglucosaminylphosphatidylinositol deacetylase [EC:3.5.1.89]	396	550	467	602	597	518	492	609	458	527	444	386
Mp1g02000	ERD6, ESL1; MFS transporter, SP family, ERD6-like sugar transporter	8305	12117	10356	10290	10334	8541	8943	9344	7396	9367	10173	7961
Mp1g02010	KIF15; kinesin family member 15	1519	2315	2508	1361	1562	1443	2578	1512	2504	1850	2719	2864
Mp1g02020	MTERFD; mTERF domain-containing protein, mitochondrial	563	635	605	518	527	550	672	578	638	636	721	731
Mp1g02030	Coil	1137	1492	1600	1089	1194	1354	1613	1404	1704	1605	1686	1975
Mp1g02040	TFIIB, GTF2B, SUA7, tfb; transcription initiation factor TFIIB	1594	1654	1636	1943	1919	1935	1774	1755	1801	1616	1909	1906
Mp1g02060	Choline transporter-like protein; N-term missing; [I]	633	375	354	342	370	406	186	182	173	235	143	174
Mp1g02070	consensus disorder prediction	104	148	165	251	231	137	187	188	152	147	168	137
Mp1g02080	VASH; tubulinyl-Tyr carboxypeptidase [EC:3.4.17.17]	64	76	66	111	164	126	89	99	74	72	86	86
Mp1g02090	consensus disorder prediction	37	35	59	43	52	42	66	29	33	27	72	33
Mp1g02120	-	9341	11238	8901	14644	14402	14123	10869	11315	11820	12427	14888	10299
Mp1g02130	ARHGDI, RHOGDI; Rho GDP-dissociation inhibitor	2266	3428	3969	2345	2364	2718	2962	2869	3095	3265	2836	3436
Mp1g02160	RP-L37e, RPL37; large subunit ribosomal protein L37e	1220	1114	1031	1152	1047	806	940	1081	1254	1443	1154	1553
Mp1g02180	E2.2.1.2, talA, talB; transaldolase [EC:2.2.1.2]	3427	3582	4102	3979	3803	3739	3563	3207	3628	3579	3456	3625
Mp1g02190	TADA2A, ADA2; transcriptional adapter 2-alpha	424	405	390	409	386	388	436	384	458	365	312	414
Mp1g02200	ppa; inorganic pyrophosphatase [EC:3.6.1.1]	5020	7233	8549	4577	4483	4752	6047	5693	8365	6379	9664	8532
Mp1g02210	Cdk activating kinase (CAK)/RNA polymerase II transcription initiation/nucleotide excision repair factor TFIIH/TFIIK, kinase subunit CDK7; C-term missing; [DKL]	3628	3660	3597	4416	4629	4309	4194	4587	4221	4361	4060	4002
Mp1g02220	ARGININE/SERINE-RICH-LIKE SPLICING FACTOR	2225	2309	2256	2588	2558	2705	2552	2564	2330	2360	2143	2417
Mp1g02230	consensus disorder prediction	1364	1521	1487	1481	1411	1329	1384	1187	1445	1501	1702	1644
Mp1g02240	Coil	1379	1457	1363	1315	1466	1340	1416	1469	1445	1470	1319	1295
Mp1g02250	consensus disorder prediction	5625	5456	5809	5568	5243	5041	5507	5481	5752	5801	5935	5615
Mp1g02260	Serine/threonine protein kinase; [T]	310	297	287	217	235	267	339	362	309	375	209	300
Mp1g02270	mtnK; 5-methylthioribose kinase [EC:2.7.1.100]	1653	2437	1675	1433	1487	1554	1995	2345	1988	2158	1566	1641
Mp1g02280	PIGW; glucosaminylphosphatidylinositol acyltransferase [EC:2.3.-.-]	2150	1935	1885	1676	1792	2007	2442	2350	2265	2461	1759	2111
Mp1g02290	msrA; peptide-methionine (S)-S-oxide reductase [EC:1.8.4.11]	6098	7228	6365	4909	5179	5096	5216	5707	5217	5658	5565	6021
Mp1g02320	Transcription factor Abd-B, contains HOX domain; N-term missing; [K]	4542	4005	3759	4505	4220	3756	3946	3892	3915	4158	4322	3708
Mp1g02350	DDX39B, UAP56, SUB2; ATP-dependent RNA helicase UAP56/SUB2 [EC:3.6.4.13]	7439	6965	7406	7883	7770	6790	7917	7199	7839	7902	7742	7251
Mp1g02360	consensus disorder prediction	977	916	1146	1036	1047	849	913	791	939	831	934	719
Mp1g02370	Clavaminate synthase-like	2295	2412	2173	2581	2569	2230	1748	1671	1946	1612	2072	1924
Mp1g02380	NPR1; regulatory protein NPR1	2250	2390	2732	2235	2311	2420	3000	2541	3215	2863	3222	3070
Mp1g02390	-	13	11	12	19	15	13	37	37	32	33	47	48
Mp1g02410	-	87	72	85	51	88	40	37	38	65	44	48	54
Mp1g02420	consensus disorder prediction	4733	3268	3244	2202	2258	1832	1680	1772	1830	1627	1331	1346
Mp1g02440	CAND1, TIP120A; cullin-associated NEDD8-dissociated protein 1	5777	6501	6658	6155	6458	6625	6343	5941	6266	6311	5923	6174
Mp1g02450	VCP, CDC48; transitional endoplasmic reticulum ATPase	4664	4363	4546	4746	4639	4758	4832	5166	4684	4769	5085	4693
Mp1g02470	PROTEIN, PUTATIVE (DUF247)-RELATED-RELATED	71	36	30	50	45	37	363	186	296	372	592	255
Mp1g02490	Plant protein of unknown function	13	9	4	10	15	9	52	11	31	29	91	75
Mp1g02510	Plant protein of unknown function	24	21	10	18	10	5	71	7	49	58	119	59
Mp1g02530	VCP, CDC48; transitional endoplasmic reticulum ATPase	142	133	108	144	161	98	18	14	12	26	34	32
Mp1g02550	WD40 repeat-containing protein; C-term missing; [R]	2043	1916	1872	2332	2434	2299	2055	2121	2016	1916	2063	1908
Mp1g02560	clpC; ATP-dependent Clp protease ATP-binding subunit ClpC	19174	21095	20772	18493	18763	17674	21026	20097	20341	20008	17799	19288
Mp1g02570	OS11G0130500 PROTEIN	75	51	67	57	54	46	48	60	54	50	42	58
Mp1g02580	Leucine rich repeat proteins, some proteins contain F-box; C-term missing; [R]	1372	1218	1243	1396	1315	1311	1575	1659	1486	1580	1585	1608
Mp1g02590	Multidrug/pheromone exporter, ABC superfamily; N-term missing; C-term missing; [Q]	646	641	716	652	632	622	697	625	748	683	738	798
Mp1g02600	IRX9; putative beta-1,4-xylosyltransferase IRX9 [EC:2.4.2.-]	2122	2260	2154	2032	2012	1739	1854	1737	1844	1802	1941	1592
Mp1g02610	SGR, SGRL; magnesium dechelatase [EC:4.99.1.10]	1994	2814	3276	1528	1658	1617	2265	2009	2101	1959	1997	2230
Mp1g02620	YIPF6; protein YIPF6	3216	3344	3316	3239	3210	2799	4008	4029	3769	4081	3313	3393
Mp1g02630	TOP3; DNA topoisomerase III [EC:5.6.2.1]	826	885	772	839	1011	744	902	867	764	747	820	707
Mp1g02640	AKR1A1, adh; alcohol dehydrogenase (NADP+) [EC:1.1.1.2]	1077	1543	1385	1518	1418	1224	1285	1395	1332	1299	1473	1250
Mp1g02650	C-3 sterol dehydrogenase/3-beta-hydroxysteroid dehydrogenase and related dehydrogenases; C-term missing; [IE]	1982	2218	2048	1840	1903	1976	2722	2400	2417	2943	2505	2913
Mp1g02660	GLB1, ELNR1; beta-galactosidase [EC:3.2.1.23]	1595	1264	1212	1714	1827	1682	1235	1227	1229	1261	1450	1279
Mp1g02665	#N/A	41	10	25	41	49	33	25	39	18	25	41	22
Mp1g02670	consensus disorder prediction	3884	3335	3170	4025	3931	3390	2711	2848	3073	2653	4010	3124
Mp1g02690	PSENEN, PEN2; presenilin enhancer 2	1172	1156	1246	1049	1071	1014	1189	1276	1372	1197	1420	1352
Mp1g02700	consensus disorder prediction	3764	3948	4210	3862	4250	4460	4649	4210	4444	4075	5037	4740
Mp1g02710	RPC5, POLR3E; DNA-directed RNA polymerase III subunit RPC5	1443	1536	1518	1595	1552	1529	1937	1755	1873	1782	1930	1870
Mp1g02720	XRCC6, KU70, G22P1; ATP-dependent DNA helicase 2 subunit 1	612	667	583	625	690	783	688	552	646	622	394	623
Mp1g02730	WDR91; WD repeat-containing protein 91	1169	1300	1217	1363	1243	1202	1313	1400	1309	1183	1371	1092
Mp1g02740	GAUT; alpha-1,4-galacturonosyltransferase [EC:2.4.1.43]	2275	2701	2933	2682	2552	2129	2459	2578	2517	2154	2079	1894
Mp1g02750	Predicted hydrolase (HAD superfamily); [R]	2727	2820	2701	2803	3145	2990	2840	2914	2935	3072	2922	3362
Mp1g02770	INTS6, DDX26; integrator complex subunit 6	1642	1568	1726	1655	1844	1817	1844	1792	1692	1962	1637	1959
Mp1g02780	RmlC-like cupins	582	813	871	1013	1042	868	649	859	778	769	589	723
Mp1g02790	consensus disorder prediction	7394	9133	8498	7624	7875	7807	11749	9785	11537	11210	14848	15692
Mp1g02820	SMARCAL1, HARP; SWI/SNF-related matrix-associated actin-dependent regulator of chromatin subfamily A-like protein 1 [EC:3.6.4.12]	665	717	703	620	752	727	738	724	741	738	586	714
Mp1g02830	EDEM2; ER degradation enhancer, mannosidase alpha-like 2	1749	2066	2133	2020	2097	2189	2503	2205	2136	2117	2454	2366
Mp1g02840	DICER1, DCR1; endoribonuclease Dicer [EC:3.1.26.-]	6639	8931	10440	7577	8128	10837	10378	8219	7522	8262	9345	10114
Mp1g02860	Coil	1399	1425	1490	1561	1387	1440	1665	1449	1558	1387	1529	1553
Mp1g02880	EXOC7, EXO70; exocyst complex component 7	2659	3135	3824	2124	2369	2597	3177	2692	3178	3713	6184	5623
Mp1g02885	#N/A	1741	743	852	632	680	545	838	578	941	905	1179	1230
Mp1g02890	E2F3; transcription factor E2F3	1023	850	958	1136	1035	1012	982	1256	1070	1088	1037	976
Mp1g02900	Coil	939	740	635	564	466	496	907	640	596	1086	822	959
Mp1g02910	thiN, TPK1, THI80; thiamine pyrophosphokinase [EC:2.7.6.2]	807	821	769	934	895	829	822	817	759	737	722	652
Mp1g02920	ATPeV1B, ATP6B; V-type H+-transporting ATPase subunit B	113	270	494	64	44	64	55	87	67	121	99	95
Mp1g02930	consensus disorder prediction	4059	1732	1741	2049	2106	2027	1323	1518	1400	1757	1312	1328
Mp1g02940	Ferredoxin; [C]	3992	2827	2518	2664	2780	2402	1405	1611	1553	1643	1057	1137
Mp1g02950	UNIVERSAL STRESS PROTEIN MT2085-LIKE	10118	17417	12931	14711	15318	14406	15235	16096	13791	14979	15622	12240
Mp1g02960	RAN guanine nucleotide release factor; [T]	1184	1477	1368	1741	1655	1511	1405	1566	1322	1280	1176	1338
Mp1g02980	NOG1; nucleolar GTP-binding protein	98	207	247	309	288	286	316	337	322	262	224	303
Mp1g02990	#N/A	495	463	506	1026	927	785	835	1158	1029	946	799	771
Mp1g03000	MAPKBP1; mitogen-activated protein kinase binding protein 1	280	332	406	330	352	361	260	261	351	249	224	228
Mp1g03010	consensus disorder prediction	5873	6054	6065	6830	6859	7299	7763	7866	6910	8305	7904	8052
Mp1g03020	consensus disorder prediction	15494	10289	11339	8759	8934	9180	10163	9963	9303	12349	10017	10054
Mp1g03040	consensus disorder prediction	1343	1299	1322	1415	1381	1231	1359	1280	1278	1256	1228	1178
Mp1g03060	SIRT5, SIR2L5; NAD+-dependent protein deacetylase sirtuin 5 [EC:2.3.1.286]	631	629	573	747	608	678	574	669	558	637	525	601
Mp1g03070	TTLL12; tubulin--tyrosine ligase-like protein 12	691	642	713	731	699	856	707	855	865	857	719	738
Mp1g03080	GPAT3_4, AGPAT9, AGPAT6; glycerol-3-phosphate O-acyltransferase 3/4 [EC:2.3.1.15]	1499	1724	1588	1900	1908	1895	1777	1767	1858	1838	1617	1754
Mp1g03090	CHMP5, VPS60; charged multivesicular body protein 5	3160	3827	3611	3517	3520	2860	3360	3255	3500	2977	3888	3089
Mp1g03100	Transcription factor GT-2 and related proteins, contains trihelix DNA-binding/SANT domain; C-term missing; [K]	1609	1626	1570	1639	1710	1625	1827	1884	1735	1654	1481	1665
Mp1g03110	yhbY; RNA-binding protein	1899	2157	2449	1916	1896	1948	2275	2347	2330	2257	2035	2444
Mp1g03120	trpA; tryptophan synthase alpha chain [EC:4.2.1.20]	2148	2078	2055	2001	1976	2045	2354	2771	2390	2542	2163	2413
Mp1g03130	D2HGDH; D-2-hydroxyglutarate dehydrogenase [EC:1.1.99.39]	817	836	780	680	750	705	828	771	732	804	707	755
Mp1g03140	consensus disorder prediction	30774	17981	20606	17634	17598	14517	15516	12949	12765	22693	15788	18298
Mp1g03150	consensus disorder prediction	23781	13438	13462	13305	13797	11064	9732	10345	8651	12478	7957	8649
Mp1g03160	FBP, fbp; fructose-1,6-bisphosphatase I [EC:3.1.3.11]	3358	3386	3691	4832	4406	3459	3287	3500	3164	3304	2490	2621
Mp1g03170	Transcriptional activator, adenine-specific DNA methyltransferase; N-term missing; [KT]	279	320	414	278	303	326	301	297	286	320	265	288
Mp1g03180	Uncharacterized conserved protein, contains RCC1 domain; [S]	272	333	290	311	370	411	421	433	424	452	378	561
Mp1g03190	-	137	65	148	169	139	176	357	262	306	396	266	385
Mp1g03210	consensus disorder prediction	3114	2307	1941	3885	4131	3184	2679	3205	2418	2846	2785	2439
Mp1g03220	USP36_42; ubiquitin carboxyl-terminal hydrolase 36/42 [EC:3.4.19.12]	3583	3607	3719	4448	4539	4814	4420	4464	3821	4250	3855	4244
Mp1g03260	Soluble epoxide hydrolase; [I]	1522	1224	1061	838	822	612	650	819	772	867	673	674
Mp1g03270	consensus disorder prediction	3214	3783	3867	3622	3982	3902	3792	3592	3415	3572	3493	3468
Mp1g03280	CREG1 PROTEIN	2560	2652	3033	2436	2532	2821	2864	2520	2561	2923	2637	3111
Mp1g03290	rbfA; ribosome-binding factor A	2103	1362	1481	1053	980	1108	1618	1294	1552	1740	1517	1621
Mp1g03300	Calmodulin and related proteins (EF-Hand superfamily); C-term missing; [T]	8173	8130	9838	7343	7990	7451	8019	7098	8071	7493	8254	7388
Mp1g03310	SSNA1; sjoegren syndrome nuclear autoantigen 1	66	50	76	47	46	30	38	38	40	27	40	34
Mp1g03320	RP-L3, MRPL3, rplC; large subunit ribosomal protein L3	6490	7384	7202	5859	5769	5798	6969	6256	7047	7170	6271	7842
Mp1g03340	Serine/threonine protein kinase; [T]	3007	3258	4098	2485	2565	2594	3327	2986	3700	2767	3923	3640
Mp1g03370	Nischarin, modulator of integrin alpha5 subunit action; N-term missing; [TZ]	65	61	73	75	73	49	64	60	50	54	33	39
Mp1g03380	Mitogen-activated protein kinase (MAPK) kinase MKK3/MKK6; [T]	1597	1712	1706	1841	1775	1903	1772	1763	1718	1618	1749	1755
Mp1g03390	consensus disorder prediction	149	81	79	152	114	99	107	126	135	96	96	80
Mp1g03400	RNA-binding Ran Zn-finger protein and related proteins; N-term missing; C-term missing; [R]	1938	2199	2220	2458	2643	2479	2555	2631	2522	2289	2321	2316
Mp1g03410	WDTC1, DCAF9; WD and tetratricopeptide repeats protein 1	2924	2866	2928	2958	3102	3015	3149	2750	2982	2942	3244	3212
Mp1g03420	PPIL2, CYC4, CHP60; peptidyl-prolyl cis-trans isomerase-like 2 [EC:5.2.1.8]	1178	1180	1287	1184	1207	1171	1355	1322	1327	1239	1284	1333
Mp1g03430	RRP45, EXOSC9; exosome complex component RRP45	780	749	811	754	807	743	758	651	749	788	686	759
Mp1g03450	FBXL10_11, KDM2; F-box and leucine-rich repeat protein 10/11 [EC:1.14.11.27]	27	9	12	68	104	73	12	33	12	21	10	21
Mp1g03460	E2.3.1.133, HCT; shikimate O-hydroxycinnamoyltransferase [EC:2.3.1.133]	1357	1219	1340	1362	1400	1415	918	993	771	1070	670	800
Mp1g03480	GLYCEROL KINASE	1933	2072	2235	1774	2135	2045	1945	1746	1871	2078	2003	2402
Mp1g03490	Root cap	6039	10593	13588	9136	9464	8385	6122	5403	8296	5901	6097	5010
Mp1g03510	SNRP70; U1 small nuclear ribonucleoprotein 70kDa	3220	3456	3565	4250	4257	3693	4359	4283	4438	3947	3863	3852
Mp1g03530	PSMB7; 20S proteasome subunit beta 2 [EC:3.4.25.1]	5074	4912	5244	4805	4949	4481	4904	4694	5008	5242	5092	5549
Mp1g03540	Nucleoside phosphatase; [F]	5038	3918	3966	4631	4954	5147	4579	4779	4323	4766	4430	4909
Mp1g03560	ZIM17, DNLZ, Tim15; mitochondrial protein import protein ZIM17	532	506	530	491	531	488	492	582	559	428	446	497
Mp1g03570	Coil	2310	2301	2073	2119	2268	2510	2572	2827	2596	2826	2917	2980
Mp1g03580	BASIC LEUCINE ZIPPER 63	21437	17351	18692	15941	17951	18452	16083	15024	16759	15395	18807	15500
Mp1g03590	GALT29A; beta-1,6-galactosyltransferase [EC:2.4.1.-]	1898	1577	1487	1559	1679	2260	1183	1275	992	1638	938	1406
Mp1g03600	OTUB1; ubiquitin thioesterase protein OTUB1 [EC:3.4.19.12]	948	782	648	813	939	770	826	902	730	819	690	745
Mp1g03620	Stress up-regulated Nod 19	5436	4020	3503	4272	4261	3996	3385	4394	3470	3741	3802	3615
Mp1g03630	RP-L6, MRPL6, rplF; large subunit ribosomal protein L6	4763	5746	6453	4553	4489	4230	5645	5762	5842	5916	5119	5982
Mp1g03640	Predicted membrane protein; [S]	1589	1502	1451	1666	1670	1411	1616	1819	1804	1729	1615	1609
Mp1g03650	Permease of the drug/metabolite transporter (DMT) superfamily; [R]	4064	4489	4668	3928	4276	4623	5185	4564	4820	5028	5908	5260
Mp1g03660	consensus disorder prediction	79	107	158	62	82	71	42	26	31	32	48	47
Mp1g03670	consensus disorder prediction	238	291	320	227	258	255	296	355	376	367	250	357
Mp1g03680	NAA35, MAK10; N-alpha-acetyltransferase 35, NatC auxiliary subunit	3021	2750	2985	3452	3727	3765	3557	3613	3290	3566	3301	3634
Mp1g03700	Coil	266	221	186	478	500	355	674	788	707	742	729	641
Mp1g03710	SMO1; plant 4,4-dimethylsterol C-4alpha-methyl-monooxygenase [EC:1.14.18.10]	3982	3586	3585	3541	3504	3385	3467	3566	3519	3906	2822	3407
Mp1g03720	GAMMACA; gamma-carbonic anhydrase [EC:4.2.1.-]	6367	6575	6877	6583	6136	6254	6915	7720	6467	6901	6742	6756
Mp1g03740	-	6	33	116	9	10	0	8	0	4	6	10	4
Mp1g03750	consensus disorder prediction	3389	3390	4082	1232	1438	2111	3305	1904	3507	3334	5276	5602
Mp1g03760	-	53	65	114	39	34	40	18	5	32	6	49	44
Mp1g03780	NLGN; neuroligin	192	35	36	219	188	157	132	224	159	176	75	97
Mp1g03790	IQ DOMAIN-CONTAINING PROTEIN D	80	88	74	98	94	120	108	112	110	116	85	94
Mp1g03800	PIGG, GPI7; ethanolamine phosphate transferase 2 subunit G [EC:2.7.-.-]	558	621	642	579	702	689	682	715	542	701	515	638
Mp1g03810	Vesicle coat complex COPI, zeta subunit; N-term missing; [U]	1993	1810	1770	2009	1885	1584	2017	1781	2136	2025	1986	1994
Mp1g03830	alkA; DNA-3-methyladenine glycosylase II [EC:3.2.2.21]	2903	2278	2108	2947	2879	3049	2570	3003	2546	3227	2595	3049
Mp1g03840	ZINC ION BINDING PROTEIN	54	27	38	43	45	45	77	68	62	74	46	41
Mp1g03850	consensus disorder prediction	1052	708	488	956	885	752	799	1057	698	888	576	618
Mp1g03860	NUP62, NSP1; nuclear pore complex protein Nup62	1320	1278	1444	1404	1326	1474	1366	1566	1526	1444	1325	1542
Mp1g03870	tuf, TUFM; elongation factor Tu	15950	21196	21498	16932	18829	20462	21316	20672	20807	19400	17849	21392
Mp1g03890	-	42	58	60	81	65	59	59	64	50	41	31	48
Mp1g03900	SNRPD1, SMD1; small nuclear ribonucleoprotein D1	1649	1640	1771	1933	1724	1593	1640	1745	1839	1735	1173	1518
Mp1g03910	COPS3, CSN3; COP9 signalosome complex subunit 3	1659	1671	1811	1790	1759	1541	1679	1674	1692	1570	1462	1499
Mp1g03930	consensus disorder prediction	4039	3994	4127	3955	3633	3374	3363	3525	3811	4013	3680	3710
Mp1g03950	GATA-4/5/6 transcription factors; C-term missing; [K]	1930	1478	1351	1888	2058	1529	1418	1461	1284	1566	1254	1021
Mp1g03970	DIFLAVIN FLAVOPROTEIN A 2-RELATED	5665	6136	6538	6546	7003	6243	5756	4248	5410	5012	5525	4752
Mp1g03980	glnA, GLUL; glutamine synthetase [EC:6.3.1.2]	10390	17071	17084	5855	5227	3036	4381	3625	5814	5567	4792	5419
Mp1g03990	Kinesin-like protein; [Z]	1424	1708	1960	1482	1641	1576	1641	1604	1467	1432	1270	1418
Mp1g04000	WD REPEAT PROTEIN	988	867	783	989	865	887	880	886	856	856	885	811
Mp1g04010	PDHA, pdhA; pyruvate dehydrogenase E1 component alpha subunit [EC:1.2.4.1]	8873	10970	12016	8538	8509	9100	10574	10609	11360	11856	12295	14566
Mp1g04020	DNAJC9; DnaJ homolog subfamily C member 9	307	364	430	267	299	330	310	309	364	309	302	271
Mp1g04040	Predicted RNA-binding protein containing PIN domain and invovled in translation or RNA processing; N-term missing; C-term missing; [J]	16019	16194	17215	17463	16754	16202	18472	19531	19820	18574	17312	18374
Mp1g04050	ALPHA/BETA-HYDROLASES SUPERFAMILY PROTEIN	6360	5618	5626	5613	5670	5614	5820	6067	6376	6301	5614	6154
Mp1g04060	Endocytic adaptor protein intersectin; N-term missing; C-term missing; [TU]	7376	7534	7394	7867	8556	8673	5971	5768	5704	5616	5021	5589
Mp1g04070	SF3B3, SAP130, RSE1; splicing factor 3B subunit 3	2348	2425	2632	2396	2329	2449	2865	2629	2827	2611	2676	2923
Mp1g04100	Protein Mei2, essential for commitment to meiosis, and related proteins; [D]	1411	1571	1940	1649	1926	2374	1621	1989	1758	1875	1358	1717
Mp1g04110	consensus disorder prediction	52	47	84	48	65	111	96	78	80	99	63	85
Mp1g04120	CAPS; calcyphosin	83	88	73	65	77	101	93	78	96	121	78	84
Mp1g04130	PSRP4, RPS31; 30S ribosomal protein S31	2917	3234	3787	3035	2681	2758	3014	3068	3327	3167	2953	3581
Mp1g04140	argH, ASL; argininosuccinate lyase [EC:4.3.2.1]	1157	1366	1226	1463	1464	1406	1277	1474	1354	1296	1146	1492
Mp1g04150	SERK1; somatic embryogenesis receptor kinase 1 [EC:2.7.10.1 2.7.11.1]	472	463	577	595	502	417	539	729	696	573	380	430
Mp1g04160	TPR repeat region circular profile.	174	109	93	226	200	134	271	355	263	211	128	140
Mp1g04170	RADICAL S-ADENOSYL METHIONINE DOMAIN-CONTAINING PROTEIN 1, MITOCHONDRIAL	1668	1822	1530	1640	1629	1941	2036	2227	1891	2205	1667	2295
Mp1g04180	-	55	61	57	39	63	59	62	30	58	41	37	77
Mp1g04190	TIP; aquaporin TIP	57982	86099	94721	48088	48583	39509	52485	43408	56063	48215	60016	63029
Mp1g04200	TIP; aquaporin TIP	90862	94401	66225	130803	129648	126189	105726	116254	94790	112884	105001	97882
Mp1g04210	LSC2; succinyl-CoA synthetase beta subunit [EC:6.2.1.4 6.2.1.5]	4913	5063	4961	5459	5178	5158	5397	5771	5207	5170	4688	5075
Mp1g04220	Galactosyltransferases; [G]	1808	1789	1943	2402	2360	2054	1789	2235	1664	1896	1363	1364
Mp1g04250	lysA; diaminopimelate decarboxylase [EC:4.1.1.20]	5127	5205	5522	5481	5226	4932	4350	4784	4709	4400	3916	4138
Mp1g04260	EARS, gltX; glutamyl-tRNA synthetase [EC:6.1.1.17]	1557	1749	1786	1499	1532	1435	1800	1577	1839	1627	1410	1558
Mp1g04270	ALG5; dolichyl-phosphate beta-glucosyltransferase [EC:2.4.1.117]	1445	1338	1409	1651	1543	1575	1218	1403	1372	1161	1210	1264
Mp1g04280	PSMG3, PAC3; proteasome assembly chaperone 3	779	652	688	778	798	814	818	868	833	758	768	955
Mp1g04290	PSMC5, RPT6; 26S proteasome regulatory subunit T6	3410	3155	3305	3464	3159	3223	3112	2931	3416	2905	2833	2917
Mp1g04300	SOD2; superoxide dismutase, Fe-Mn family [EC:1.15.1.1]	3995	3645	3965	3875	3818	3582	4221	4087	4459	4490	3456	4170
Mp1g04310	consensus disorder prediction	474	495	539	537	550	543	550	610	469	609	569	506
Mp1g04320	WDR26; WD repeat-containing protein 26	1981	2099	2105	2129	2044	2084	2294	2220	2314	2150	2420	2177
Mp1g04330	SMC2; structural maintenance of chromosome 2	291	368	379	336	411	435	411	392	461	374	252	346
Mp1g04340	consensus disorder prediction	7314	6782	6835	7843	8026	8129	8883	9232	8616	9643	9112	10466
Mp1g04350	KDSR; 3-dehydrosphinganine reductase [EC:1.1.1.102]	2136	1696	1562	1872	1880	2037	1664	1666	1655	1867	1698	1949
Mp1g04360	Predicted mitochondrial carrier protein; [C]	1480	994	902	1189	1098	945	1039	941	1042	1239	1141	1060
Mp1g04370	Uncharacterized membrane protein, predicted efflux pump; [R]	1936	2080	1752	1894	1870	1573	1265	1647	1347	1386	1202	1056
Mp1g04380	TMED10, ERV25; p24 family protein delta-1	2053	2065	1866	2291	2101	1745	1840	2065	2106	1888	1688	1773
Mp1g04390	NADH DEHYDROGENASE [UBIQUINONE] 1 ALPHA SUBCOMPLEX ASSEMBLY FACTOR 8	115	138	110	122	148	147	57	43	36	45	39	36
Mp1g04400	RMC1; regulator of MON1-CCZ1 complex	2437	2419	2176	2411	2561	2486	1970	1894	1820	1919	1657	1641
Mp1g04410	consensus disorder prediction	6144	5135	5253	5540	5681	6107	6402	6293	6156	7133	6874	7104
Mp1g04430	Nuclear inhibitor of phosphatase-1; C-term missing; [R]	321	345	353	638	598	523	453	501	423	532	350	501
Mp1g04450	METTL14; mRNA m6A methyltransferase non-catalytic subunit	3170	3056	2948	3214	3478	3268	3372	3459	3132	3346	2993	2775
Mp1g04460	MUS81; crossover junction endonuclease MUS81 [EC:3.1.22.-]	268	254	270	266	245	198	304	238	293	227	219	244
Mp1g04480	Transcription factor PHOX2/ARIX, contains HOX domain; C-term missing; [K]	3409	3563	3547	3434	3750	3566	3998	3704	3906	3448	3915	3552
Mp1g04490	GATase1_2	7609	2321	3208	6542	5567	4943	3076	4418	4577	6506	9895	7306
Mp1g04500	LQY1; protein disulfide-isomerase [EC:5.3.4.1]	4661	5875	6533	4420	4413	4574	6102	5301	6593	6160	5965	7661
Mp1g04510	rlmN; 23S rRNA (adenine2503-C2)-methyltransferase [EC:2.1.1.192]	1724	1799	1627	1813	1912	1937	1945	2323	2053	2136	1725	2146
Mp1g04520	CLNS1A; chloride channel, nucleotide-sensitive, 1A	918	808	932	1078	1123	1045	1112	1242	1122	1096	1029	1032
Mp1g04530	Serine/threonine protein kinase; [T]	573	814	799	687	789	833	1103	1108	983	1138	1031	1345
Mp1g04540	-	857	997	951	1004	980	1015	1007	935	1001	818	889	925
Mp1g04550	NFYC, HAP5; nuclear transcription factor Y, gamma	2625	3380	3596	2212	2576	2405	3950	2929	4046	3123	4714	4174
Mp1g04560	PCID2, THP1; nuclear mRNA export protein PCID2/THP1	955	837	963	947	1043	983	1230	1227	1187	1140	1153	1254
Mp1g04570	metE; 5-methyltetrahydropteroyltriglutamate--homocysteine methyltransferase [EC:2.1.1.14]	41903	45798	52073	43371	48341	48917	43963	46334	40598	45151	35448	43034
Mp1g04580	metC; cysteine-S-conjugate beta-lyase [EC:4.4.1.13]	1042	975	940	823	922	942	848	847	891	897	699	796
Mp1g04590	TSR2; pre-rRNA-processing protein TSR2	1333	1236	1082	1452	1373	1228	1390	1568	1386	1339	1359	1192
Mp1g04600	Molecular chaperone (DnaJ superfamily); C-term missing; [O]	2909	4542	3595	2902	2762	2055	2970	2207	2996	2887	3703	2669
Mp1g04630	E7.6.2.1; phospholipid-translocating ATPase [EC:7.6.2.1]	2576	2488	2481	2815	2793	2722	2711	2712	2607	2350	2739	2471
Mp1g04640	Transcription initiation factor TFIID, subunit BDF1 and related bromodomain proteins; C-term missing; [K]	1705	1580	1630	1536	1616	1470	1843	1715	1774	1919	1805	1777
Mp1g04650	CHK; choline/ethanolamine kinase [EC:2.7.1.32 2.7.1.82]	1431	924	831	841	829	876	872	791	749	961	861	955
Mp1g04670	Proteins containing BTB/POZ and Kelch domains, involved in regulatory/signal transduction processes; N-term missing; [TR]	55	88	132	44	48	61	134	91	74	120	99	104
Mp1g04680	Cytochrome P450 CYP4/CYP19/CYP26 subfamilies; [QI]	313	346	296	285	314	279	331	342	280	292	250	224
Mp1g04690	consensus disorder prediction	139	168	197	258	335	241	183	277	225	213	147	147
Mp1g04710	-	464	510	405	325	403	356	638	388	549	558	531	502
Mp1g04720	-	93	89	101	44	78	47	129	128	152	117	138	144
Mp1g04730	AAI_LTSS	29	38	43	133	93	128	85	78	73	67	46	36
Mp1g04750	Soluble epoxide hydrolase; [I]	651	680	594	495	539	483	746	648	624	613	601	669
Mp1g04760	Ubiquitin fusion-degradation protein; [O]	609	765	786	768	779	701	716	836	679	658	711	663
Mp1g04780	UHRF1, NP95; E3 ubiquitin-protein ligase UHRF1 [EC:2.3.2.27]	603	686	698	741	812	755	852	950	976	777	633	561
Mp1g04790	EIF2S3; translation initiation factor 2 subunit 3	11503	12286	12104	12635	12505	13410	13958	13770	14161	14232	13223	13937
Mp1g04800	Predicted translation factor, contains W2 domain; [J]	24560	28223	25397	22906	23358	24056	25155	22602	23477	24935	24375	24965
Mp1g04810	C-JUN-AMINO-TERMINAL KINASE-INTERACTING PROTEIN	3864	3940	3930	3999	4213	4212	4286	4567	4150	4222	3886	4329
Mp1g04820	LA, SSB; lupus La protein	1346	1337	1352	1571	1805	1735	1772	2007	1709	1477	1304	1567
Mp1g04830	Tyrosine kinase specific for activated (GTP-bound) p21cdc42Hs; [T]	1269	1966	2190	1883	2112	1944	1416	1355	1281	1082	1272	1038
Mp1g04840	GPAT3_4, AGPAT9, AGPAT6; glycerol-3-phosphate O-acyltransferase 3/4 [EC:2.3.1.15]	3297	3251	3017	3882	3934	3828	3634	3854	3533	3647	3331	3473
Mp1g04850	Ribonuclease H; [L]	695	656	657	717	834	738	735	768	781	654	705	637
Mp1g04860	PPP3R, CNB; serine/threonine-protein phosphatase 2B regulatory subunit	3007	2764	2962	2819	2848	2769	2835	2745	2823	3011	2809	3187
Mp1g04870	RBM5_10; RNA-binding protein 5/10	4474	4382	4502	4916	5104	4899	5109	4694	5122	5054	5073	4828
Mp1g04880	UER1; 3,5-epimerase/4-reductase [EC:5.1.3.- 1.1.1.-]	5319	6411	6783	6182	6545	5788	5374	6159	5670	6676	4454	5013
Mp1g04890	TPR repeat-containing protein; N-term missing; C-term missing; [R]	3512	3539	3876	2895	3085	2989	3304	3054	3362	3464	3481	3687
Mp1g04910	consensus disorder prediction	3731	3297	3002	3325	3683	3874	4434	3609	3634	5762	4396	5745
Mp1g04920	RP-L13e, RPL13; large subunit ribosomal protein L13e	21622	22626	22333	23595	24189	23204	23679	22709	26564	27434	20828	24568
Mp1g04930	-	31	62	54	48	63	47	109	137	99	121	61	83
Mp1g04940	PROTEIN TORNADO 1	952	536	531	584	682	651	667	759	761	830	1011	761
Mp1g04960	OS01G0934100 PROTEIN	5699	1876	1319	622	624	698	1290	1088	591	1915	909	1059
Mp1g04980	TPR repeat-containing protein; C-term missing; [R]	208	181	149	233	220	260	315	302	270	301	241	332
Mp1g04990	4CL; 4-coumarate--CoA ligase [EC:6.2.1.12]	845	910	1214	782	780	611	534	337	435	372	708	512
Mp1g05000	Serine/threonine protein kinase; [T]	2134	1982	1919	2123	2092	2317	3473	3379	3675	3809	5449	4581
Mp1g05030	Coil	2527	2812	2550	2478	2611	2340	2399	2481	2221	2073	2602	2027
Mp1g05040	TPR-like	982	1010	964	1125	1171	1235	1611	1596	1564	1783	1329	1733
Mp1g05060	4CL; 4-coumarate--CoA ligase [EC:6.2.1.12]	2827	2977	4053	2757	2761	2221	4082	3261	4268	3183	6004	4139
Mp1g05070	APF2; aspartyl protease family protein [EC:3.4.23.-]	1984	1126	1091	1187	1347	1427	2318	2521	2249	3020	2451	2857
Mp1g05080	Serine/threonine protein kinase; C-term missing; [T]	1281	1336	1197	1138	1321	1476	959	912	1169	989	1277	1134
Mp1g05090	Serine/threonine protein kinase; [T]	2333	1543	1632	1709	1609	1593	1586	1673	1518	1375	1612	1585
Mp1g05110	PIGF; GPI ethanolamine phosphate transferase 2/3 subunit F	1421	1309	1340	1329	1322	1298	1334	1281	1350	1391	1275	1395
Mp1g05120	Leucine rich repeat proteins, some proteins contain F-box; N-term missing; C-term missing; [R]	1049	1765	2463	1140	1188	847	1765	1292	2337	1400	2252	1919
Mp1g05130	NAE1, APPBP1; NEDD8-activating enzyme E1 regulatory subunit	3790	3571	3608	3598	3623	4218	3938	3960	3746	4245	3683	4396
Mp1g05140	MED23; mediator of RNA polymerase II transcription subunit 23	1857	2065	2201	2085	2309	2392	1792	1741	1816	1741	1899	1950
Mp1g05150	Proteins containing BTB/POZ and Kelch domains, involved in regulatory/signal transduction processes; N-term missing; [TR]	652	653	716	589	629	588	820	751	788	759	687	809
Mp1g05190	PAL; phenylalanine ammonia-lyase [EC:4.3.1.24]	3092	2342	2506	5300	4950	4044	2509	3103	2587	4281	3140	2313
Mp1g05200	consensus disorder prediction	5031	3666	3751	7392	8112	7803	4298	5776	3834	6762	4598	3538
Mp1g05210	consensus disorder prediction	15	8	0	96	115	77	2	20	5	28	25	5
Mp1g05220	PAL; phenylalanine ammonia-lyase [EC:4.3.1.24]	499	615	584	665	691	700	884	1239	814	1572	1099	854
Mp1g05230	PATG; 6-methylsalicylate decarboxylase [EC:4.1.1.52]	215	409	355	145	104	83	148	68	81	179	225	197
Mp1g05250	COPG; coatomer subunit gamma	8694	9194	10356	8651	9028	9172	9940	9763	9666	10128	8607	9556
Mp1g05260	consensus disorder prediction	183	172	140	233	198	218	256	229	269	187	220	202
Mp1g05270	Predicted Ca2+-dependent phospholipid-binding protein; C-term missing; [R]	2408	2471	2373	2650	2850	2524	2464	2681	2461	2359	2740	2516
Mp1g05280	CCNC, SSN8; cyclin-C	1385	1509	1339	1395	1406	1326	1605	1551	1633	1533	1387	1479
Mp1g05300	SLC38A2, SNAT2; solute carrier family 38 (sodium-coupled neutral amino acid transporter), member 2	2668	3735	4678	2828	2738	1910	4387	2536	3752	2334	4885	3011
Mp1g05310	Coil	855	1173	1408	1128	1150	1027	1507	1293	1662	1212	1624	1288
Mp1g05320	Molecular chaperone (DnaJ superfamily); C-term missing; [O]	2095	2742	2825	1834	1721	1819	2702	2063	2790	2188	3028	2954
Mp1g05330	3-DEHYDROQUINATE SYNTHASE	307	321	283	312	318	342	192	210	192	205	184	221
Mp1g05340	ENO, eno; enolase [EC:4.2.1.11]	5986	6481	8000	6550	6815	6037	6891	6940	7112	6523	5907	6052
Mp1g05350	DPP4, CD26; dipeptidyl-peptidase 4 [EC:3.4.14.5]	3737	4016	4652	3678	4161	3870	4454	3716	4104	4098	5178	4333
Mp1g05360	CELL WALL-BINDING PROTEIN YOCH	1121	893	843	1000	984	998	906	1028	966	933	1024	958
Mp1g05370	N-acetyltransferase; N-term missing; [R]	1631	1363	1164	962	905	812	1169	1191	1104	1238	790	818
Mp1g05380	consensus disorder prediction	3595	3181	3551	3505	3807	3768	4161	3801	3574	3820	3911	3717
Mp1g05400	consensus disorder prediction	3224	3216	3221	3464	3521	3607	3453	3266	3338	3363	3297	3305
Mp1g05410	FHY; riboflavin kinase / FMN hydrolase [EC:2.7.1.26 3.1.3.102]	801	912	680	1014	991	1030	1301	1567	1199	1617	988	1314
Mp1g05420	WDR45, WIPI4, WIPI3; WD repeat-containing protein 45	4798	4781	4373	6004	5720	5088	4826	4949	4820	4747	5050	4726
Mp1g05430	-	4406	5349	5710	3419	3197	3327	3926	3777	4251	3831	3925	4446
Mp1g05450	ENY2, DC6, SUS1; enhancer of yellow 2 transcription factor	1209	1077	1029	1054	986	994	1227	1112	1286	1203	1321	1390
Mp1g05460	RP-L36e, RPL36; large subunit ribosomal protein L36e	24406	26546	27177	27920	28162	30319	30468	30836	31909	30188	27782	28406
Mp1g05470	Serine protease; [O]	4004	3652	3661	3912	3931	4448	4043	3949	4003	4482	3865	4293
Mp1g05480	CHD1; chromodomain-helicase-DNA-binding protein 1 [EC:3.6.4.12]	2234	2463	2567	2624	2764	2786	2968	2934	2939	2653	2639	2580
Mp1g05500	ENTPD1_3_8, CD39; apyrase [EC:3.6.1.5]	2053	1595	1607	1901	1941	1533	1598	1870	1686	1594	1571	1417
Mp1g05510	SKI2, SKIV2L; antiviral helicase SKI2 [EC:3.6.4.-]	1885	2235	2047	1913	2043	2185	2232	2035	2022	2017	2008	1910
Mp1g05520	YIPF1_2; protein YIPF1/2	4625	4334	4229	4591	4466	4724	3968	4480	4350	4586	3510	4368
Mp1g05530	Deoxyribodipyrimidine photolyase/cryptochrome; N-term missing; [LT]	4422	4420	4440	4210	4164	4135	4324	4004	4506	4276	3875	4309
Mp1g05540	Coil	3089	3215	2888	3019	3079	3115	3116	3295	3200	3251	3389	3313
Mp1g05550	PSMD11, RPN6; 26S proteasome regulatory subunit N6	5014	5012	5035	5126	4972	4914	4596	4941	4628	4730	4102	4418
Mp1g05560	NCBP1, CBP80; nuclear cap-binding protein subunit 1	1625	1482	1615	1530	1585	1641	1562	1515	1750	1586	1459	1411
Mp1g05570	Ferredoxin thioredoxin reductase variable alpha chain	3914	5187	4631	3436	3271	3392	4139	3703	4493	4147	4597	4955
Mp1g05580	MITOCHONDRIAL 28S RIBOSOMAL PROTEIN S6	1470	1614	1435	1242	1272	1599	1573	1652	1773	1532	1230	1809
Mp1g05590	UPF3, RENT3; regulator of nonsense transcripts 3	4583	4825	5212	4731	5176	5554	5548	4976	5199	5050	5233	5582
Mp1g05620	Endonuclease III; N-term missing; [L]	1314	1202	1345	1131	1241	1101	899	928	900	858	1072	982
Mp1g05630	NUPL2, NUP42, CG1; nucleoporin-like protein 2	780	932	861	756	868	769	741	703	799	731	724	675
Mp1g05640	consensus disorder prediction	1196	1118	1060	1188	1156	1044	1253	1082	1301	1248	2051	1706
Mp1g05650	FAN1, MTMR15; fanconi-associated nuclease 1 [EC:3.1.21.- 3.1.4.1]	1113	1133	1075	1319	1394	1475	1430	1400	1275	1262	1321	1292
Mp1g05660	ATAD1; ATPase family AAA domain-containing protein 1 [EC:3.6.1.-]	2978	2914	2980	2951	3082	3019	2907	2865	2658	2605	2426	2525
Mp1g05670	SRP54, ffh; signal recognition particle subunit SRP54 [EC:3.6.5.4]	1536	1796	1653	1724	1718	2042	2691	2754	2702	2922	2701	3350
Mp1g05680	Serine/threonine protein kinase; [T]	10060	10978	10049	10625	10959	10393	11112	10732	9927	11257	11548	10297
Mp1g05690	Cobalamin synthesis protein; [H]	3076	4010	3794	3065	2808	2800	3840	3394	3588	3466	3355	3609
Mp1g05700	PEBP, TFS1; phosphatidylethanolamine-binding protein	1442	2204	1883	926	794	840	1294	2012	1502	1352	1710	1433
Mp1g05710	Zinc-binding oxidoreductase; [CR]	5277	5596	5050	5383	5008	5425	5712	5112	6446	6679	6453	8052
Mp1g05730	RP-L9, MRPL9, rplI; large subunit ribosomal protein L9	3098	3435	3952	2588	2503	2687	3505	3295	3533	3663	3185	3622
Mp1g05740	TFIIH2, GTF2H2, SSL1; transcription initiation factor TFIIH subunit 2	889	840	925	909	1058	1371	1355	1265	1341	1590	1497	1821
Mp1g05750	MRPL54; large subunit ribosomal protein L54	1563	1503	1503	1461	1380	1454	1243	1277	1224	1456	1103	1360
Mp1g05790	Glycosyltransferase; [M]	931	844	1010	975	962	888	978	1100	1184	950	1070	1111
Mp1g05830	crcB, FEX; fluoride exporter	1947	1762	1971	1994	1677	1666	1685	1476	1526	1656	1846	1911
Mp1g05870	N-LYSINE METHYLTRANSFERASE	4509	4852	5577	4472	4788	4422	5073	5061	5057	5467	4156	4809
Mp1g05880	Predicted exonuclease; [L]	39	44	30	37	36	42	34	47	45	52	32	69
Mp1g05890	Unnamed protein; [X]	41	71	48	51	61	62	70	51	61	51	54	67
Mp1g05910	Uncharacterized conserved protein; [S]	1412	1313	1494	1591	1540	1644	1506	1553	1479	1538	1410	1511
Mp1g05920	groES, HSPE1; chaperonin GroES	2427	2404	2350	2603	2297	2387	2253	2843	2355	2360	1781	2129
Mp1g05930	-	483	597	659	646	654	743	518	586	594	430	473	499
Mp1g05940	pel; pectate lyase [EC:4.2.2.2]	34	54	82	10	8	7	52	31	51	20	22	40
Mp1g05950	-	3750	4384	4697	3978	4167	4122	4881	4267	4765	4509	6083	5277
Mp1g05960	COPZ, RET3; coatomer subunit zeta	6151	6490	6411	5922	5749	5788	6257	6572	6182	7182	5914	6535
Mp1g05970	Fungal tRNA ligase phosphodiesterase domain	3752	3567	3293	3948	4003	4052	3656	3856	3684	3720	3551	3457
Mp1g05980	MAN1A_C, MNS1_2; mannosyl-oligosaccharide alpha-1,2-mannosidase [EC:3.2.1.113]	3358	3005	2830	3374	3343	3375	3147	3237	3171	3253	2840	2953
Mp1g05990	consensus disorder prediction	89	118	172	144	168	113	86	129	168	103	109	99
Mp1g06000	FAD/NAD(P)-BINDING OXIDOREDUCTASE FAMILY PROTEIN	740	736	814	530	551	712	781	672	810	707	725	932
Mp1g06010	Oxidation resistance protein; N-term missing; C-term missing; [L]	602	615	623	555	515	569	860	716	860	902	921	987
Mp1g06020	SRPRB, SRP102; signal recognition particle receptor subunit beta	2783	2875	2949	3267	3008	3331	3388	3174	3543	3398	3999	4488
Mp1g06030	EIF4E; translation initiation factor 4E	6393	6077	6157	6270	5702	5609	6357	6886	6497	6580	5636	5900
Mp1g06040	Clathrin coat binding protein/Huntingtin interacting protein HIP1, involved in regulation of endocytosis; C-term missing; [U]	571	698	630	606	566	528	468	554	559	458	467	450
Mp1g06050	consensus disorder prediction	105	78	105	55	70	61	57	45	39	75	42	57
Mp1g06060	Vesicle coat complex COPII, subunit SFB3; C-term missing; [U]	45	59	77	44	48	24	36	42	42	45	46	63
Mp1g06080	KCS; 3-ketoacyl-CoA synthase [EC:2.3.1.199]	4477	3977	4033	3955	3729	3879	3592	4049	3551	3860	3472	3484
Mp1g06090	Predicted membrane protein; [S]	3123	2644	2631	3073	2955	2587	2518	2313	2523	2821	2805	2830
Mp1g06100	CBS_pair_SF	1453	1826	1531	1413	1326	1214	1453	1420	1373	1316	1128	1105
Mp1g06110	GPS; geranyl diphosphate synthase [EC:2.5.1.1]	1436	1066	1123	1227	1316	1278	1194	1343	1167	1246	976	1062
Mp1g06120	consensus disorder prediction	1804	1827	1868	2040	1975	1910	1872	2202	1992	2002	1761	2042
Mp1g06130	Glycolate oxidase; N-term missing; [C]	2070	1930	1892	2319	2345	2357	2121	2228	1972	2050	1691	1978
Mp1g06140	fbox_2	634	562	630	877	823	799	906	843	780	838	896	978
Mp1g06150	Coil	2880	3127	3168	3030	3220	3055	3307	3095	3242	3293	3225	3126
Mp1g06160	UTP10, HEATR1; U3 small nucleolar RNA-associated protein 10	2157	2008	2259	2391	2618	3093	2487	2407	2390	2478	2071	2401
Mp1g06170	RP-LP0, RPLP0; large subunit ribosomal protein LP0	13813	14654	15230	15329	15548	16881	16603	18251	18111	17712	15729	16829
Mp1g06180	consensus disorder prediction	461	485	516	617	739	625	912	884	865	873	777	771
Mp1g06190	1,4-alpha-glucan branching enzyme/starch branching enzyme II; [G]	8650	6873	6606	9187	9541	8547	5146	5642	4826	7174	4709	4842
Mp1g06200	GPATCH1; G patch domain-containing protein 1	1560	1543	1670	1628	1682	1833	1988	1733	1787	1630	1656	1683
Mp1g06210	Iron/ascorbate family oxidoreductases; [QR]	950	954	938	941	942	910	969	956	982	873	816	866
Mp1g06220	Nuclease-related domain	702	571	545	709	676	627	626	627	578	672	707	650
Mp1g06240	Predicted hydrolase/acyltransferase (alpha/beta hydrolase superfamily); [R]	812	751	895	675	686	576	676	524	509	710	441	396
Mp1g06260	RP-LP2, RPLP2; large subunit ribosomal protein LP2	29720	29363	30618	28548	27442	27440	38042	37311	43765	39571	34101	40838
Mp1g06270	YWHAE; 14-3-3 protein epsilon	40703	40239	42074	43758	44394	45928	39381	41087	36463	40256	35996	40465
Mp1g06280	Selenoprotein SelK_SelG	6276	4830	3990	7616	6436	5010	4034	4034	4468	3788	4171	3930
Mp1g06290	C-5 cytosine-specific DNA methylase; [K]	282	389	438	732	580	855	741	211	705	179	282	384
Mp1g06310	Uncharacterized conserved protein; [S]	811	767	762	886	794	709	820	765	806	770	749	633
Mp1g06320	E2.7.1.46; L-arabinokinase [EC:2.7.1.46]	2008	2129	1744	3323	3065	2774	2180	3021	1911	2960	1798	1674
Mp1g06330	pdxK, pdxY; pyridoxine kinase [EC:2.7.1.35]	2479	1282	1472	2020	1857	1592	1291	1411	1161	1632	1138	1266
Mp1g06340	SGNH_plant_lipase_like	1156	1126	1135	1240	1230	836	1090	666	833	968	2931	929
Mp1g06360	Uncharacterized conserved protein; N-term missing; [S]	2472	2085	1994	2702	2486	2179	2235	2443	2409	2378	2943	1990
Mp1g06380	SGNH_plant_lipase_like	75	169	251	33	40	59	65	54	86	23	37	53
Mp1g06420	Daxx-interacting protein MSP58/p78, contains FHA domain; N-term missing; [KT]	1750	1978	1898	2041	2001	1890	2031	2100	2033	1932	1824	1840
Mp1g06430	ERCC8, CKN1, CSA; DNA excision repair protein ERCC-8	1139	1267	1172	1210	1276	1264	1120	1074	1175	1065	995	1043
Mp1g06440	-	37	17	16	36	36	50	42	67	40	44	23	27
Mp1g06460	Predicted membrane protein; [S]	8873	7406	7337	7289	7120	7479	5535	5539	5911	5996	5930	6841
Mp1g06470	AAA+-type ATPase containing the bromodomain; C-term missing; [O]	3379	3525	3365	3635	4005	4403	3645	3434	3233	3315	2969	3236
Mp1g06480	PQBP1, NPW38; polyglutamine-binding protein 1	2681	2681	2770	2703	2938	2947	2905	3110	3058	3029	2777	3033
Mp1g06490	Uncharacterized conserved protein with TLDc domain; N-term missing; [S]	1687	1855	2239	1559	1555	1487	2025	1445	1768	1560	1990	1910
Mp1g06500	RP-L15e, RPL15; large subunit ribosomal protein L15e	42360	44740	45047	47359	42683	39386	53964	51492	57152	66650	53218	62346
Mp1g06510	NUP88; nuclear pore complex protein Nup88	883	1045	1127	1006	1086	925	945	845	940	865	805	834
Mp1g06520	SPCS2, SPC2; signal peptidase complex subunit 2 [EC:3.4.-.-]	1005	1002	1128	1014	907	912	874	1025	915	844	866	835
Mp1g06530	RP-L34, MRPL34, rpmH; large subunit ribosomal protein L34	3046	3477	3871	2813	2720	2730	3591	3470	3615	3752	3683	4418
Mp1g06540	ASPM, ASP; abnormal spindle-like microcephaly-associated protein	219	206	262	201	262	200	270	212	239	189	200	163
Mp1g06550	Predicted E3 ubiquitin ligase; N-term missing; C-term missing; [O]	12568	11278	11876	11778	12687	13327	13181	10908	12988	11276	15538	13289
Mp1g06560	SUF system FeS cluster assembly, SufBD	6193	7344	6454	6419	6812	6785	6230	6286	6075	6615	6204	5908
Mp1g06580	NUP210, GP210; nuclear pore complex protein Nup210	2712	2653	2892	2606	2981	3124	2990	3172	2884	3115	2644	3085
Mp1g06600	GID2, SLY1; F-box protein GID2	2659	3081	2660	2833	3027	2936	2989	3138	2821	2725	2823	2730
Mp1g06610	E3.1.1.45; carboxymethylenebutenolidase [EC:3.1.1.45]	5329	4281	3648	4440	4352	3878	4325	4479	4374	4728	4152	4158
Mp1g06620	NOC4, UTP19; U3 small nucleolar RNA-associated protein 19	843	787	854	763	925	835	837	909	916	899	754	898
Mp1g06630	consensus disorder prediction	1933	1889	1973	2046	2352	2149	2361	2461	2416	2166	2177	2136
Mp1g06640	SF3B4, SAP49; splicing factor 3B subunit 4	991	1054	1069	980	925	945	1046	1123	1099	1103	898	1066
Mp1g06650	Protein involved in Snf1 protein kinase complex assembly; N-term missing; C-term missing; [G]	2222	2559	2336	1702	1732	1737	1783	1776	1859	2139	1750	2169
Mp1g06660	Serine/threonine protein kinase; [T]	6369	6377	6351	6347	6213	6280	6214	5550	6332	6581	7543	7945
Mp1g06680	consensus disorder prediction	30	34	73	37	17	38	31	45	29	27	21	38
Mp1g06700	mutY; A/G-specific adenine glycosylase [EC:3.2.2.31]	1081	1111	952	1052	1114	1181	386	449	460	461	415	458
Mp1g06710	MSH3; DNA mismatch repair protein MSH3	671	707	759	714	709	891	813	885	838	783	784	814
Mp1g06720	consensus disorder prediction	71	107	120	86	97	84	86	94	107	94	78	93
Mp1g06730	GPN; GPN-loop GTPase	951	833	880	1057	1025	955	1023	994	1039	1016	1034	937
Mp1g06740	Uncharacterized conserved protein, contains TraB domain; [T]	338	365	353	376	393	343	364	373	324	362	366	398
Mp1g06750	DDX46, PRP5; ATP-dependent RNA helicase DDX46/PRP5 [EC:3.6.4.13]	6615	6083	5932	7100	7877	8341	7245	7309	6612	7324	6375	6809
Mp1g06770	-	968	565	338	1400	1241	943	798	1044	730	922	961	785
Mp1g06780	-	3293	1138	803	2843	2851	2152	1126	1553	1292	1390	1668	1383
Mp1g06790	-	132	147	158	150	113	154	160	193	101	212	99	130
Mp1g06800	Reductases with broad range of substrate specificities; [R]	2726	3961	3548	2538	2472	2418	1493	1636	2409	1584	2478	3746
Mp1g06820	E1.11.1.7; peroxidase [EC:1.11.1.7]	126	275	404	181	238	189	149	107	214	135	221	186
Mp1g06840	HNHc	2250	2997	2446	2297	2364	2099	2375	2289	2495	2408	2458	2150
Mp1g06860	consensus disorder prediction	1465	1678	1425	1178	1184	1024	1451	1479	1388	1384	1234	1362
Mp1g06870	Uncharacterized conserved protein; N-term missing; C-term missing; [S]	2117	2016	1950	2211	2550	2864	3070	3163	2889	3177	2696	3321
Mp1g06880	VTA1, LIP5; vacuolar protein sorting-associated protein VTA1	2013	2095	2193	2124	2179	1948	2159	2037	2193	2052	2264	2121
Mp1g06890	SNRNP200, BRR2; pre-mRNA-splicing helicase BRR2 [EC:3.6.4.13]	3685	4127	4202	3926	4321	4607	4570	4380	4501	4122	4270	4430
Mp1g06900	Coil	5971	7148	7224	7669	7908	7900	7494	7743	7147	8111	7523	7896
Mp1g06910	E3.2.1.2; beta-amylase [EC:3.2.1.2]	1651	2402	2309	1617	1980	1801	2503	1931	2638	2310	3168	2811
Mp1g06930	E3.2.1.2; beta-amylase [EC:3.2.1.2]	11053	6398	4919	5278	4911	4233	2949	3698	2883	3865	4026	3314
Mp1g06990	NARS, asnS; asparaginyl-tRNA synthetase [EC:6.1.1.22]	2391	2266	2355	2480	2443	2314	2429	2622	2479	2394	2091	2169
Mp1g07000	AGA, aspG; N4-(beta-N-acetylglucosaminyl)-L-asparaginase [EC:3.5.1.26]	368	409	443	440	393	430	642	569	637	602	651	626
Mp1g07020	-	35	37	38	48	47	24	29	27	44	36	31	20
Mp1g07030	consensus disorder prediction	25	26	22	16	44	37	12	9	18	20	16	12
Mp1g07040	consensus disorder prediction	4353	4393	4241	5597	5474	4842	5101	5721	5269	5570	5594	4711
Mp1g07050	E2.7.1.4, scrK; fructokinase [EC:2.7.1.4]	15536	17184	20525	16426	15326	15567	18088	15863	20080	18954	29931	31616
Mp1g07060	consensus disorder prediction	4429	5978	5737	3364	3308	3431	4404	3929	4390	4257	3977	4368
Mp1g07070	Uncharacterized conserved protein, contains WD40 repeat and BROMO domains; N-term missing; [R]	5237	5385	5023	5929	6400	6116	6625	6590	6315	5985	7135	7560
Mp1g07110	COX6A; cytochrome c oxidase subunit 6a	5824	6066	5829	6271	6088	5176	5903	6004	6451	6182	6114	5981
Mp1g07120	RP-LP0, RPLP0; large subunit ribosomal protein LP0	26837	28894	29977	29597	29265	34313	35905	37663	38420	40115	34008	38080
Mp1g07130	-	678	733	666	667	601	545	1055	1000	942	1235	906	1238
Mp1g07140	HIRA, HIR1; protein HIRA/HIR1	1496	1570	1582	1657	1655	1883	1832	1812	1779	1735	1650	1715
Mp1g07170	PetM family of cytochrome b6f complex subunit 7	7715	9106	9109	5410	5223	4853	7226	6547	7590	6913	6620	7431
Mp1g07180	Stress responsive protein; [R]	3492	3742	3564	3452	3600	3004	3106	2985	3111	3150	3189	3030
Mp1g07190	Uncharacterized conserved membrane protein; N-term missing; [S]	478	485	597	526	590	591	574	618	494	527	425	533
Mp1g07200	NOP16; nucleolar protein 16	3794	4593	4126	4785	4548	4576	4047	4172	4496	4504	3745	4456
Mp1g07210	-	538	818	686	637	499	311	442	608	417	562	312	253
Mp1g07220	Serine/threonine protein kinase; [T]	3599	2296	2686	2652	2499	2565	1469	1787	2043	1945	3643	2593
Mp1g07230	RNASET2; ribonuclease T2 [EC:4.6.1.19]	5666	7740	5800	12667	11724	9409	7701	10679	7095	7607	6399	5299
Mp1g07240	Uncharacterized conserved protein; N-term missing; C-term missing; [S]	1107	1271	1157	1294	1325	1255	1162	1111	1094	1018	1034	1043
Mp1g07250	PLATZ TRANSCRIPTION FACTOR FAMILY PROTEIN	8239	6273	5728	7140	6913	5089	6665	6644	7812	7973	10859	8775
Mp1g07260	consensus disorder prediction	27	41	36	159	186	132	105	103	105	127	103	155
Mp1g07270	EGD1, BTF3; nascent polypeptide-associated complex subunit beta	13993	14348	15284	13844	13565	14216	16052	17185	17801	17163	15739	18027
Mp1g07280	ADPRM; manganese-dependent ADP-ribose/CDP-alcohol diphosphatase [EC:3.6.1.13 3.6.1.16 3.6.1.53]	3439	3158	1196	7123	7231	5882	3014	5874	2242	5245	1996	1554
Mp1g07290	zntA; Zn2+/Cd2+-exporting ATPase [EC:7.2.2.12 7.2.2.21]	3639	3946	3923	3245	3402	3039	3354	3381	3539	3154	3422	2985
Mp1g07310	gshA; glutamate--cysteine ligase [EC:6.3.2.2]	3205	3650	3603	2353	2364	2588	2981	3165	2804	3378	2769	2799
Mp1g07320	Leucine-rich repeat (LRR) protein, contains calponin homology domain; C-term missing; [Z]	1838	1679	1686	1981	1942	1874	1896	1976	1999	1704	2109	1981
Mp1g07330	-	66	80	74	66	53	48	54	62	50	62	59	55
Mp1g07340	CUL4; cullin 4	8350	8418	8567	7393	7904	8325	7747	6576	7361	7326	7484	7620
Mp1g07350	DNA-binding proteins Bright/BRCAA1/RBP1 and related proteins containing BRIGHT domain; N-term missing; C-term missing; [K]	2698	2711	2683	3065	3102	3085	3157	3218	3212	3088	3220	3116
Mp1g07360	PSAP, SGP1; saposin	6753	6953	6674	8087	7431	5866	5460	5522	5611	5245	5907	5014
Mp1g07370	Protein of unknown function, DUF538	3232	3693	2888	4208	3884	3510	3767	4423	3672	4210	3561	3539
Mp1g07380	Predicted helicase; [R]	1300	1322	1392	1771	1891	1829	2065	2174	2012	1596	1587	1343
Mp1g07390	Chromodomain-helicase DNA-binding protein; C-term missing; [K]	36	23	27	34	31	52	35	42	30	23	13	27
Mp1g07420	RP-S18e, RPS18; small subunit ribosomal protein S18e	21921	26747	27258	28537	27695	21428	25280	22997	26108	27970	23495	24234
Mp1g07430	FKBP-type peptidyl-prolyl cis-trans isomerase; N-term missing; [O]	1994	2186	2012	2157	2229	2045	1850	1781	1852	1897	1964	2419
Mp1g07450	DNAJC13; DnaJ homolog subfamily C member 13	5576	5967	6616	6319	6622	6888	6542	6116	6012	6143	6541	6006
Mp1g07460	alpha/beta-Hydrolases	6296	3146	3521	2673	2369	2035	2554	3025	2961	3252	4547	4465
Mp1g07480	HEAT and armadillo repeat-containing protein; [R]	2358	2113	2243	2501	2565	2641	2678	2862	2381	2608	2197	2665
Mp1g07490	Putative NAD+-dependent epimerases; N-term missing; [G]	2410	2706	2244	3048	3066	2882	2735	3015	2366	3010	2351	2503
Mp1g07500	RP-L1, MRPL1, rplA; large subunit ribosomal protein L1	5819	7090	7736	5859	5749	5460	6795	6418	7071	7039	6949	7697
Mp1g07510	E1.16.1.7; ferric-chelate reductase [EC:1.16.1.7]	510	505	286	235	219	142	98	108	67	208	71	30
Mp1g07530	PLD1_2; phospholipase D1/2 [EC:3.1.4.4]	454	343	303	297	332	391	261	271	266	349	411	285
Mp1g07560	Ran GTPase-activating protein; N-term missing; [AYT]	32	54	55	25	24	29	48	27	11	45	20	38
Mp1g07570	USB1; U6 snRNA phosphodiesterase [EC:3.1.4.-]	942	1182	1093	1115	1230	1328	1312	1320	1487	1352	1180	1621
Mp1g07590	GRXCR1; glutaredoxin domain-containing cysteine-rich protein 1	1454	921	828	1258	1122	1438	1137	1488	1205	1593	1034	1581
Mp1g07600	-	899	942	815	894	931	1000	1054	1219	1119	1202	804	1133
Mp1g07610	Rhodanese-related sulfurtransferase; [P]	4606	6395	7097	5237	5351	5857	6636	6221	5932	6426	5973	7479
Mp1g07620	Plastocyanin-like domain	44	138	202	4	8	4	39	38	49	33	46	84
Mp1g07640	Ubiquitin protein ligase RSP5/NEDD4; [O]	2718	2894	3262	3185	3266	3797	4389	4133	4692	4106	4745	4793
Mp1g07660	RRP4, EXOSC2; exosome complex component RRP4	816	863	907	738	820	809	939	921	958	887	852	889
Mp1g07670	consensus disorder prediction	641	1144	1119	373	212	233	881	667	918	685	1418	567
Mp1g07680	-	351	496	1058	177	163	163	559	364	491	348	1223	534
Mp1g07690	FBXL2_20; F-box and leucine-rich repeat protein 2/20	1219	909	887	951	922	870	1015	996	951	1095	857	870
Mp1g07700	EXOC6, SEC15; exocyst complex component 6	3095	3302	3137	3427	3364	3116	3361	3379	3587	3219	3524	3224
Mp1g07710	Pentatricopeptide (PPR) repeat profile.	1777	2302	1977	1998	2233	2607	2477	2547	2554	2494	2109	2620
Mp1g07720	RP-S16e, RPS16; small subunit ribosomal protein S16e	17960	19106	19043	23093	22480	21313	21024	22753	22867	23293	22271	22009
Mp1g07730	SLC25A26; solute carrier family 25 (mitochondrial S-adenosylmethionine transporter), member 26	7256	14620	6762	19271	20300	16107	8952	15268	6698	13063	5604	4304
Mp1g07760	VTC2_5; GDP-L-galactose phosphorylase [EC:2.7.7.69]	7331	8033	6398	8013	7571	6180	6267	6783	6438	6416	6806	4950
Mp1g07770	Calcineurin-like phosphoesterase	20	15	33	28	30	21	40	46	42	31	25	46
Mp1g07810	Predicted membrane protein; N-term missing; [S]	806	853	882	838	798	754	896	999	954	899	895	862
Mp1g07820	consensus disorder prediction	723	713	621	741	705	693	751	743	846	619	746	646
Mp1g07830	REEP1_2_3_4; receptor expression-enhancing protein 1/2/3/4	4586	4890	5083	5168	5022	4598	4715	4149	4926	4100	5428	3945
Mp1g07840	RRS1; regulator of ribosome biosynthesis	1677	1617	1640	1788	1801	1921	1841	1964	1957	2047	1639	2078
Mp1g07850	ACSF3; malonyl-CoA/methylmalonyl-CoA synthetase [EC:6.2.1.-]	14899	9943	11829	16265	15952	12959	8463	7405	8963	7876	13735	8630
Mp1g07860	GPT, ALT; alanine transaminase [EC:2.6.1.2]	13300	14753	17331	13257	13356	12803	13851	12821	13872	11835	17849	15767
Mp1g07870	RP-S1, rpsA; small subunit ribosomal protein S1	1356	1452	1300	1425	1479	1470	1659	1769	1520	1385	1343	1350
Mp1g07880	CYTOCHROME B-C1 COMPLEX SUBUNIT 8	6586	6676	6496	6136	6270	6196	6561	6705	6675	6699	6127	6707
Mp1g07890	consensus disorder prediction	5070	1696	1300	1041	1096	930	1096	1089	704	1289	784	925
Mp1g07900	-	3670	1852	1882	2457	2517	2261	2055	2066	1636	2183	1456	1710
Mp1g07910	CPL3_4; RNA polymerase II C-terminal domain phosphatase-like 3/4 [EC:3.1.3.16]	860	786	744	854	832	817	782	753	629	679	716	654
Mp1g07920	-	57	14	29	42	29	18	26	23	24	30	13	27
Mp1g07940	Differentiation-related gene 1 protein (NDR1 protein), related proteins; [S]	5197	3582	3706	2792	2769	2275	3199	2500	2432	3303	3127	2669
Mp1g07960	Uncharacterized conserved protein; [S]	2190	2134	2183	2379	2467	2093	2201	2426	2090	2331	2176	2178
Mp1g07970	-	1318	1449	1526	1376	1264	1488	1471	1482	1459	1448	1293	1593
Mp1g07980	OS07G0223700 PROTEIN	3683	2902	3034	2619	2771	2580	2922	2900	2704	3254	3115	3188
Mp1g07990	Clathrin coat binding protein/Huntingtin interacting protein HIP1, involved in regulation of endocytosis; C-term missing; [U]	1902	1897	1817	2133	2033	2126	1818	2012	1890	1909	1763	1905
Mp1g08000	LIPASE/LIPOOXYGENASE, PLAT/LH2 FAMILY PROTEIN	4554	3630	3629	3792	4041	4092	4703	3877	4020	5411	6402	6973
Mp1g08010	consensus disorder prediction	178	122	110	174	180	177	117	144	150	164	170	157
Mp1g08020	Coil	2807	2334	2035	3455	3439	2825	2192	2379	2678	2528	3328	2682
Mp1g08030	STX5; syntaxin 5	2610	2402	2230	2498	2610	2399	2590	2542	2519	2478	2308	2171
Mp1g08040	THYLAKOID LUMENAL P17.1 PROTEIN	1322	1708	1578	1464	1275	1296	1749	1661	1774	1787	1914	2337
Mp1g08050	consensus disorder prediction	71	93	128	33	12	34	49	21	67	43	26	26
Mp1g08060	consensus disorder prediction	14	64	135	21	12	2	12	19	8	13	2	16
Mp1g08090	ERV1, GFER, ALR; mitochondrial FAD-linked sulfhydryl oxidase [EC:1.8.3.2]	705	455	484	360	346	342	503	369	359	589	501	450
Mp1g08100	ALKBH1; alkylated DNA repair protein alkB homolog 1 [EC:1.14.11.51 4.2.99.18 1.14.11.-]	1165	978	921	1144	1196	1448	1478	1264	1149	1558	1216	1736
Mp1g08110	consensus disorder prediction	279	306	333	352	367	386	377	375	318	365	321	287
Mp1g08130	PQLC2, SLC66A1, LAAT1; solute carrier family 66 (lysosomal lysine-arginine transporter), member 1	1841	555	374	1271	1041	1760	788	1136	520	1444	636	1042
Mp1g08140	argC; N-acetyl-gamma-glutamyl-phosphate reductase [EC:1.2.1.38]	3532	3334	3234	3474	3216	3088	2843	3157	3052	3253	2629	2867
Mp1g08150	consensus disorder prediction	1332	1316	1246	2071	1807	1376	1366	1441	1395	1509	1423	1247
Mp1g08160	RP-LP2, RPLP2; large subunit ribosomal protein LP2	15712	14941	15399	17145	15859	15487	18238	18610	17524	22444	17110	20090
Mp1g08170	-	884	345	317	903	757	615	306	530	577	434	651	350
Mp1g08180	Phloem protein 2	381	112	91	317	324	232	68	91	163	124	275	140
Mp1g08220	F-box domain	3037	1988	1824	1850	1815	1676	1812	1710	1575	2128	1465	1663
Mp1g08230	#N/A	529	589	576	742	860	808	598	738	639	716	534	676
Mp1g08250	Phloem protein 2	1623	599	386	1468	1244	1068	463	881	716	633	1293	904
Mp1g08260	F-box domain	899	314	167	322	275	227	195	294	184	338	123	164
Mp1g08270	PHEROMONE-REGULATED MEMBRANE PROTEIN 10	550	214	170	343	312	391	196	267	172	296	161	190
Mp1g08280	OS05G0574700 PROTEIN	1097	1193	1048	1098	1221	903	991	1143	1189	1195	1031	1126
Mp1g08290	SGR, SGRL; magnesium dechelatase [EC:4.99.1.10]	1915	1661	1521	3529	2765	1843	1905	2491	2758	2524	2765	2536
Mp1g08300	5'-AMP-activated protein kinase, gamma subunit; N-term missing; [C]	10483	14418	14653	12427	12176	11804	16972	13145	17768	18264	23125	22641
Mp1g08310	Predicted unusual protein kinase; [R]	1972	2294	2033	1754	1701	1699	1645	1688	1781	1851	1587	1649
Mp1g08320	hemA; glutamyl-tRNA reductase [EC:1.2.1.70]	3268	3419	3463	3098	3144	3740	4121	3561	3460	4084	3851	4705
Mp1g08330	EthD domain	1739	1595	1514	1453	1272	1111	1379	986	1316	1272	1603	1443
Mp1g08340	IGBP1, TAP42; immunoglobulin-binding protein 1	1443	1470	1480	1530	1479	1295	1469	1437	1498	1448	1577	1346
Mp1g08360	-	467	467	283	713	668	588	535	816	493	668	330	282
Mp1g08370	TAF8; transcription initiation factor TFIID subunit 8	1698	1739	1629	1934	1995	2392	2191	2155	2023	2439	2084	2657
Mp1g08380	TIM22; mitochondrial import inner membrane translocase subunit TIM22	771	808	762	942	891	873	874	1033	756	926	860	822
Mp1g08390	consensus disorder prediction	727	618	626	747	742	704	673	803	654	888	623	702
Mp1g08400	Peptidase inhibitor I9	2342	1541	1712	1543	1678	1475	1574	1459	1426	1470	1275	1378
Mp1g08410	ERCC6, CSB, RAD26; DNA excision repair protein ERCC-6	1079	1109	1082	992	983	1001	1111	1138	1065	1026	980	1031
Mp1g08430	Pentatricopeptide (PPR) repeat profile.	10472	8041	8775	7575	8068	8806	9620	8899	8725	10807	10242	10465
Mp1g08440	iadA; beta-aspartyl-dipeptidase (metallo-type) [EC:3.4.19.-]	283	363	361	376	404	359	470	416	419	454	363	419
Mp1g08450	GAUT; alpha-1,4-galacturonosyltransferase [EC:2.4.1.43]	1705	1682	1675	1855	2021	2210	1967	2165	1828	2136	1865	1998
Mp1g08470	consensus disorder prediction	1647	1341	1540	1735	1838	1756	2123	1909	2072	1833	2102	2111
Mp1g08490	consensus disorder prediction	1683	1880	2109	2040	2191	1944	2180	2440	1626	1946	2241	2144
Mp1g08510	Pentacotripeptide-repeat region of PRORP	834	1259	1390	1182	1133	1267	1536	1663	1607	1270	1230	1487
Mp1g08520	ASH2; Set1/Ash2 histone methyltransferase complex subunit ASH2	879	980	962	995	977	1215	1071	1182	1020	1026	1012	1297
Mp1g08530	COPS8, CSN8; COP9 signalosome complex subunit 8	1266	1240	1169	1306	1173	1329	1277	1232	1267	1310	1229	1255
Mp1g08550	consensus disorder prediction	1648	2012	1817	1575	1776	1786	2548	2143	1919	2347	2193	2261
Mp1g08560	Serine/threonine protein kinase/TGF-beta stimulated factor; [KIT]	1220	1587	1383	1567	1901	1743	1719	1660	1452	1436	1279	1321
Mp1g08570	PDHA, pdhA; pyruvate dehydrogenase E1 component alpha subunit [EC:1.2.4.1]	6127	2871	2733	2866	3075	3003	2469	2675	2261	3282	2070	2068
Mp1g08580	consensus disorder prediction	939	708	687	926	871	1098	918	917	748	1059	947	753
Mp1g08600	E2.7.1.20, ADK; adenosine kinase [EC:2.7.1.20]	5395	5504	5777	5306	5064	4622	4855	5189	5249	5367	4452	5066
Mp1g08610	Coil	133	116	146	142	191	161	177	181	204	175	121	171
Mp1g08620	PET assembly of cytochrome c oxidase, mitochondrial	61	52	52	61	58	72	40	56	70	74	52	60
Mp1g08630	consensus disorder prediction	2178	2549	2688	2335	2558	2742	3297	3779	3115	3715	2167	2874
Mp1g08640	Transcription factor, Myb superfamily; [K]	1176	1554	1691	1393	1662	1536	1718	1542	1670	1556	1518	1494
Mp1g08660	NFX1; transcriptional repressor NF-X1	4089	2711	2658	2866	3321	3750	2973	3222	2566	3972	2713	3493
Mp1g08670	Uncharacterized conserved protein TEX2, contains PH domain; [R]	1879	1922	1705	1913	2075	2055	1632	1736	1495	1707	1840	1465
Mp1g08680	spoU; RNA methyltransferase, TrmH family	364	414	450	423	464	466	415	402	473	439	438	432
Mp1g08690	otsB; trehalose 6-phosphate phosphatase [EC:3.1.3.12]	3986	3193	4659	2609	2735	2833	3212	3124	3993	3510	5291	3925
Mp1g08720	CNOT3, NOT3; CCR4-NOT transcription complex subunit 3	2594	2382	2332	2518	2717	2613	2367	2272	2364	2441	2617	2342
Mp1g08730	GAMMACA; gamma-carbonic anhydrase [EC:4.2.1.-]	3582	3673	3589	3731	3464	3060	3539	3955	3520	3627	3165	3366
Mp1g08740	Coil	5011	3837	3848	3999	3740	3238	3815	3290	3684	3485	4303	3859
Mp1g08750	ZDHHC; palmitoyltransferase [EC:2.3.1.225]	3248	2880	3173	3604	3479	3837	3365	3913	3267	3841	2902	3276
Mp1g08755	Ras of Complex, Roc, domain of DAPkinase	1030	951	921	1095	1116	1046	939	1132	990	975	966	945
Mp1g08760	-	57	58	43	70	73	67	62	53	58	51	57	73
Mp1g08780	MET18, MMS19; DNA repair/transcription protein MET18/MMS19	1333	1576	1603	1589	1652	1766	1685	1592	1616	1630	1541	1604
Mp1g08790	Serine/threonine protein kinase; [T]	62	64	46	28	16	26	54	71	36	57	42	45
Mp1g08800	Coil	56	43	63	35	45	40	51	33	50	86	92	118
Mp1g08810	MTERFD; mTERF domain-containing protein, mitochondrial	1198	1433	1459	1438	1425	1571	1641	1525	1592	1707	1590	1741
Mp1g08820	TUBGCP2, GCP2; gamma-tubulin complex component 2	1094	1095	1011	1174	1232	1275	1289	1341	1330	1144	1138	1138
Mp1g08840	clpC; ATP-dependent Clp protease ATP-binding subunit ClpC	911	949	886	1063	1098	1189	1138	1082	1094	1037	877	1089
Mp1g08850	consensus disorder prediction	61	105	98	101	76	42	82	71	74	72	99	75
Mp1g08860	ETR, ERS; ethylene receptor [EC:2.7.13.-]	3907	4287	4999	4475	4624	4877	5101	4976	5055	4871	5630	5659
Mp1g08870	METTL3; mRNA m6A methyltransferase catalytic subunit [EC:2.1.1.348]	1513	1474	1374	1707	1804	1710	1569	1674	1555	1578	1592	1676
Mp1g08890	consensus disorder prediction	2347	2219	2215	2114	2302	2521	2497	2525	2344	2711	2462	2935
Mp1g08900	Magnesium transport protein CorA	1340	947	889	1203	1314	997	888	1028	995	1046	1190	1097
Mp1g08910	consensus disorder prediction	973	985	1043	1000	1058	1010	1063	1097	1061	959	1000	1003
Mp1g08920	Armadillo repeat protein VAC8 required for vacuole fusion, inheritance and cytosol-to-vacuole protein targeting; N-term missing; [U]	2397	2341	2672	2560	2491	2624	2381	2578	2600	2622	3054	3262
Mp1g08930	consensus disorder prediction	90	112	119	117	144	137	81	120	61	106	90	100
Mp1g08940	RAB5C; Ras-related protein Rab-5C	6927	6022	5909	7041	6532	5598	5940	5677	6623	6179	7913	6167
Mp1g08960	WRKY DNA-binding domain	64	42	74	62	72	53	43	36	39	26	54	48
Mp1g08970	consensus disorder prediction	522	546	583	608	495	566	629	507	651	477	657	568
Mp1g08990	PR1; pathogenesis-related protein 1	522	562	686	510	369	158	127	31	608	149	1567	165
Mp1g09010	Coil	51	67	112	82	72	105	97	85	109	83	134	147
Mp1g09020	H2A; histone H2A	2182	2376	2003	2397	2302	1931	1966	2119	2095	1997	1940	1731
Mp1g09030	N-methyltransferase; C-term missing; [R]	615	624	643	619	711	774	881	802	846	777	647	839
Mp1g09040	Translational repressor MPT5/PUF4 and related RNA-binding proteins (Puf superfamily); N-term missing; [J]	5921	5396	5600	7212	7156	6390	6339	7987	6325	7218	5844	5670
Mp1g09060	IGHMBP2; ATP-dependent RNA/DNA helicase IGHMBP2 [EC:3.6.4.12 3.6.4.13]	747	680	810	723	746	788	878	866	944	716	677	743
Mp1g09070	Protein involved in inorganic phosphate transport; [P]	2736	2553	2615	2825	2837	2609	2787	2559	2727	2779	2069	2445
Mp1g09080	consensus disorder prediction	2657	2869	2763	3144	3335	3539	3333	3335	3240	3272	3159	3201
Mp1g09090	JMJ30; [histone H3]-dimethyl/trimethyl-L-lysine36 demethylase [EC:1.14.11.27 1.14.11.-]	1683	1536	1646	1864	1838	1868	1647	1614	1542	1622	1326	1461
Mp1g09100	consensus disorder prediction	2187	1987	2003	2466	2758	3139	2868	3303	2556	3250	2906	3088
Mp1g09110	RRM2; ribonucleoside-diphosphate reductase subunit M2 [EC:1.17.4.1]	576	521	574	624	710	613	602	688	696	580	444	514
Mp1g09120	-	2868	593	531	795	964	562	547	799	548	451	480	445
Mp1g09140	BUB3; cell cycle arrest protein BUB3	1620	1670	1709	1720	1703	1929	1847	1807	1693	1859	1352	1646
Mp1g09150	OTUD6; OTU domain-containing protein 6 [EC:3.4.19.12]	3039	2900	2846	2952	2999	2975	2950	3106	3087	3047	2661	2914
Mp1g09160	Fanconi Anaemia group E protein FANCE	717	727	750	741	875	908	814	815	951	844	882	918
Mp1g09170	COMMD2; COMM domain containing 2	949	977	1020	997	1023	918	1012	1038	1045	1082	1025	1154
Mp1g09180	#N/A	209	137	93	274	296	331	205	205	129	205	171	162
Mp1g09190	#N/A	310	166	99	389	469	444	218	240	168	277	229	211
Mp1g09200	#N/A	491	192	157	630	645	573	367	424	362	340	381	330
Mp1g09210	consensus disorder prediction	420	151	135	41	46	44	81	52	56	110	54	45
Mp1g09240	Sorbitol dehydrogenase; [Q]	9919	3357	3329	2475	2424	1858	2156	1908	1710	3354	2018	2147
Mp1g09250	Predicted panthothenate kinase/uridine kinase-related protein; N-term missing; [FH]	1077	1232	1318	1256	1216	1125	1126	1084	1245	1159	1178	1201
Mp1g09260	Proteins containing BTB/POZ and Kelch domains, involved in regulatory/signal transduction processes; N-term missing; [TR]	2894	2607	2689	2977	2992	3006	2784	2758	2560	2767	2600	2729
Mp1g09270	consensus disorder prediction	936	963	1038	962	1021	939	981	1092	1070	909	858	861
Mp1g09280	consensus disorder prediction	2213	2266	2376	2582	2642	2468	2541	2430	2489	2498	2254	2304
Mp1g09290	E1.11.1.7; peroxidase [EC:1.11.1.7]	239	772	1084	389	429	216	394	300	280	289	273	297
Mp1g09300	PWD; phosphoglucan, water dikinase [EC:2.7.9.5]	16872	17511	18963	15560	15108	14928	20293	17915	18621	20975	15996	17495
Mp1g09310	consensus disorder prediction	1354	1866	1991	1567	1454	1370	1453	1759	1423	1623	1364	1481
Mp1g09320	PIGC, GPI2; phosphatidylinositol N-acetylglucosaminyltransferase subunit C	416	462	562	530	477	471	570	503	507	527	433	518
Mp1g09330	dtd, DTD; D-aminoacyl-tRNA deacylase [EC:3.1.1.96]	426	475	583	416	469	442	486	499	487	498	517	574
Mp1g09340	-	167	186	238	205	227	250	247	209	208	284	218	308
Mp1g09350	Lipid exporter ABCA1 and related proteins, ABC superfamily; N-term missing; [IR]	401	485	397	584	530	475	509	519	584	511	505	630
Mp1g09370	Proteins containing BTB/POZ and Kelch domains, involved in regulatory/signal transduction processes; N-term missing; [TR]	763	1014	1363	650	836	1569	1283	1080	907	1274	2378	2324
Mp1g09380	PROTEIN KINASE SUPERFAMILY PROTEIN	1742	1778	1737	1208	1279	1570	1562	1467	1443	1618	1570	1691
Mp1g09390	Chromatin remodeling complex WSTF-ISWI, large subunit (contains heterochromatin localization, PHD and BROMO domains); C-term missing; [B]	1089	1131	1215	1279	1461	1440	1497	1528	1468	1251	1241	1350
Mp1g09400	PGM5; phosphoglucomutase-like protein 5	59	84	68	60	64	51	104	58	75	70	66	58
Mp1g09410	-	81	95	110	133	111	101	118	115	99	83	92	93
Mp1g09420	MYBP; transcription factor MYB, plant	100	163	235	108	114	76	82	84	83	38	38	33
Mp1g09470	consensus disorder prediction	2997	2751	2827	3137	3354	3878	3713	3342	3043	3456	3056	3656
Mp1g09480	Coil	97	91	126	174	150	165	149	108	154	64	165	82
Mp1g09490	PYG, glgP; glycogen phosphorylase [EC:2.4.1.1]	9287	10201	10705	8682	9424	10337	12453	9659	10142	12067	11392	12344
Mp1g09500	Coil	3188	3348	3375	3063	3485	3580	3351	4640	4462	4446	4814	5638
Mp1g09510	Predicted membrane protein; N-term missing; [S]	1049	904	902	949	943	895	817	942	872	1038	820	925
Mp1g09520	NSMCE2, NSE2; E3 SUMO-protein ligase NSE2 [EC:2.3.2.-]	404	296	319	535	434	493	371	344	286	393	310	346
Mp1g09530	consensus disorder prediction	2022	1762	1865	1778	1645	1381	1630	1592	1740	1845	1663	1698
Mp1g09540	consensus disorder prediction	168	141	130	200	164	184	228	224	193	229	189	251
Mp1g09560	Coiled coil protein 84	366	440	400	418	525	542	429	459	417	433	419	413
Mp1g09570	consensus disorder prediction	592	554	550	624	617	648	620	656	608	614	592	561
Mp1g09580	Serine/threonine protein kinase; [T]	117	83	46	40	38	54	28	23	22	18	44	27
Mp1g09600	gmd, GMDS; GDPmannose 4,6-dehydratase [EC:4.2.1.47]	5584	6079	5635	5693	6479	7562	7191	9161	6633	8213	4241	6601
Mp1g09610	gmd, GMDS; GDPmannose 4,6-dehydratase [EC:4.2.1.47]	781	1138	1767	786	789	677	1277	1428	1158	1251	692	1033
Mp1g09620	Soluble epoxide hydrolase; [I]	1186	997	966	1109	1206	846	938	780	958	912	1101	1033
Mp1g09640	Soluble epoxide hydrolase; [I]	223	447	476	220	252	285	290	162	385	240	349	334
Mp1g09650	Soluble epoxide hydrolase; [I]	348	363	438	323	323	303	399	236	302	275	461	317
Mp1g09660	Uncharacterized conserved protein; [S]	1727	3024	3487	1603	1713	1961	3154	1917	3474	2798	4992	4916
Mp1g09670	TARS, thrS; threonyl-tRNA synthetase [EC:6.1.1.3]	2465	2779	2417	2248	2464	2778	2759	2391	2534	2732	2304	2696
Mp1g09680	consensus disorder prediction	569	527	566	600	604	619	552	584	563	621	548	581
Mp1g09690	Zinc carboxypeptidase; [R]	950	833	914	971	1073	1070	776	902	908	1030	1050	1015
Mp1g09700	Serine/threonine phosphatase 2C containing leucine-rich repeats, similar to SCN circadian oscillatory protein (SCOP); C-term missing; [T]	41	58	84	20	20	30	42	55	35	43	27	62
Mp1g09710	Reductases with broad range of substrate specificities; [R]	756	497	417	1228	1318	1001	751	786	596	771	786	490
Mp1g09720	Reductases with broad range of substrate specificities; [R]	5557	5337	5770	5235	5435	5752	6144	6070	5493	6676	5304	6057
Mp1g09730	consensus disorder prediction	297	274	288	449	376	408	357	567	350	522	327	278
Mp1g09755	#N/A	63	40	30	42	24	22	24	32	36	23	35	29
Mp1g09770	POP5; ribonuclease P/MRP protein subunit POP5 [EC:3.1.26.5]	534	555	513	573	564	529	531	514	482	494	587	540
Mp1g09790	consensus disorder prediction	1389	1079	1344	1214	1204	1188	1351	1322	1368	1419	1289	1275
Mp1g09800	consensus disorder prediction	49	45	42	62	65	49	57	32	34	38	53	41
Mp1g09810	VCP, CDC48; transitional endoplasmic reticulum ATPase	1369	1458	1428	1712	1729	1593	1629	1705	1611	1482	1246	1086
Mp1g09820	Uncharacterized conserved protein; C-term missing; [S]	1257	1339	1454	1375	1416	1600	1503	1507	1442	1415	1440	1612
Mp1g09830	glyA, SHMT; glycine hydroxymethyltransferase [EC:2.1.2.1]	7758	7437	7854	7039	7830	8834	8750	9392	8827	10082	8441	10027
Mp1g09840	ALG11; alpha-1,2-mannosyltransferase [EC:2.4.1.131]	1390	1070	1053	1198	1219	1284	1176	1149	1101	1272	1099	1163
Mp1g09850	Predicted dehydrogenase; C-term missing; [G]	950	1036	1031	830	845	821	1016	890	909	892	876	1021
Mp1g09860	Intracellular membrane-bound Ca2+-independent phospholipase A2; [I]	2835	2222	2244	2694	2848	2624	2215	2568	2128	2492	2177	2229
Mp1g09880	Protein phosphatase 2C/pyruvate dehydrogenase (lipoamide) phosphatase; [T]	5744	5757	6569	4067	3781	3735	6769	5600	5482	4830	6619	5977
Mp1g09890	F-box domain profile.	1719	2119	2404	1764	1868	1950	1789	2029	2100	2161	2119	2542
Mp1g09900	SAC3; nuclear mRNA export protein SAC3	1846	1874	2050	1968	2170	2385	2128	2275	2088	2007	1840	2082
Mp1g09920	Predicted Ca2+-dependent phospholipid-binding protein; C-term missing; [R]	20880	11366	11174	13874	13318	11660	11178	12145	12488	12187	12463	10872
Mp1g09960	Leucine-rich repeat protein; [S]	1013	1467	1366	1462	1533	1758	1409	1691	1540	1467	943	1275
Mp1g09980	SLC39A7, KE4, ZIP7; solute carrier family 39 (zinc transporter), member 7	1554	1516	1569	1649	1665	1654	1651	1741	1704	1693	1550	1610
Mp1g10020	SQUAMOSA PROMOTER-BINDING-LIKE PROTEIN 10	3411	3154	4318	3547	4042	3668	2944	3083	3451	2926	2713	2819
Mp1g10030	consensus disorder prediction	1574	1268	1378	1522	1654	1827	1492	1577	1374	1635	1535	1698
Mp1g10040	consensus disorder prediction	6461	7672	8718	7893	8290	8723	10734	9017	11094	10787	15618	15872
Mp1g10060	MYST1, MOF, KAT8; histone acetyltransferase MYST1 [EC:2.3.1.48]	1542	1837	1697	1592	1720	1795	2103	1878	2195	1965	2012	2203
Mp1g10070	TOP3; DNA topoisomerase III [EC:5.6.2.1]	904	856	967	768	891	859	815	880	856	852	726	882
Mp1g10080	-	1463	2220	3086	1392	1365	1173	2020	1262	1509	1864	1916	2052
Mp1g10090	DSE1, ALT2, EMB2757; protein decreased size exclusion limit 1	660	666	671	725	752	642	695	701	754	707	691	654
Mp1g10100	PSMD6, RPN7; 26S proteasome regulatory subunit N7	2903	2608	2742	2877	2734	2730	2909	2533	2868	2964	2853	2732
Mp1g10110	CYP707A; (+)-abscisic acid 8'-hydroxylase [EC:1.14.14.137]	1434	1585	1361	1732	1765	1533	1697	1576	1491	1612	1400	1458
Mp1g10120	DNAJC28; DnaJ homolog subfamily C member 28	1376	1292	1168	1495	1600	1763	1528	1663	1497	1600	1332	1693
Mp1g10130	IPO7, RANBP7; importin-7	6853	7275	7386	7747	7704	7981	8195	8580	8108	8082	7295	7776
Mp1g10150	PAL; phenylalanine ammonia-lyase [EC:4.3.1.24]	4036	3953	3908	4076	3423	3046	2708	4359	2963	3835	1512	1304
Mp1g10160	-	41	39	38	41	64	35	23	57	37	34	23	38
Mp1g10170	gpmI; 2,3-bisphosphoglycerate-independent phosphoglycerate mutase [EC:5.4.2.12]	804	484	422	457	495	487	469	465	432	571	569	513
Mp1g10180	DNAI3, WDR63; dynein intermediate chain 3, axonemal	451	453	455	367	491	640	573	602	517	530	407	633
Mp1g10190	PRPF3, PRP3; U4/U6 small nuclear ribonucleoprotein PRP3	1167	1130	1244	1287	1329	1474	1384	1494	1394	1415	1186	1466
Mp1g10200	-	3296	3156	3720	3422	3388	3116	3362	3068	3257	3277	3184	3059
Mp1g10220	TIA1, TIAL1; nucleolysin TIA-1/TIAR	2440	2653	2673	2606	2634	2475	2648	2560	2614	2583	2665	2460
Mp1g10230	RP-L17e, RPL17; large subunit ribosomal protein L17e	23355	23032	22760	26225	24959	26006	25364	27491	27928	28106	24257	28249
Mp1g10240	NOA1; nitric-oxide synthase, plant [EC:1.14.13.39]	1518	1692	1652	1470	1482	1686	1791	1599	1903	1684	1552	1768
Mp1g10250	DYNLL; dynein light chain LC8-type	2255	1748	2183	1126	1075	1084	1197	792	1536	1762	4206	3496
Mp1g10260	EIF1AD; probable RNA-binding protein EIF1AD	534	467	538	641	780	801	562	696	538	727	538	648
Mp1g10270	MED11; mediator of RNA polymerase II transcription subunit 11	957	845	741	1131	1125	1182	991	1094	884	1255	904	1173
Mp1g10280	DHDDS, RER2, SRT1; ditrans,polycis-polyprenyl diphosphate synthase [EC:2.5.1.87]	2107	1440	1649	1183	1401	1380	1524	1429	1447	1801	1534	1866
Mp1g10290	Predicted nuclear membrane protein involved in mRNA transport and sex determination via splicing modulation; C-term missing; [AT]	2169	2393	2407	2240	2609	3185	2797	2756	2567	2925	2650	2954
Mp1g10300	PAN3; PAB-dependent poly(A)-specific ribonuclease subunit 3	5680	5935	6264	5417	5768	5622	5804	5399	5750	5918	5577	5736
Mp1g10310	CDC5L, CDC5, CEF1; pre-mRNA-splicing factor CDC5/CEF1	1798	1890	2025	1832	2053	1896	1964	1958	2030	1771	1745	1645
Mp1g10320	IFT172; intraflagellar transport protein 172	524	452	351	695	629	510	462	489	468	462	376	416
Mp1g10330	consensus disorder prediction	718	582	596	702	717	718	632	715	731	795	672	739
Mp1g10350	EAF; ELL-associated factor	502	619	489	531	597	564	503	523	563	583	549	507
Mp1g10370	#N/A	721	1070	1061	113	68	85	267	639	1198	1964	1750	1092
Mp1g10380	E1.3.3.6, ACOX1, ACOX3; acyl-CoA oxidase [EC:1.3.3.6]	2106	2188	2284	2130	2356	2476	2688	2251	2509	2349	3125	3204
Mp1g10400	Permease of the major facilitator superfamily; [G]	1575	1003	936	761	633	587	663	640	547	929	617	667
Mp1g10410	PHB2; prohibitin 2	4609	4487	4633	4918	4909	4982	4597	5208	4830	5317	4141	5088
Mp1g10420	MSL4S; mechanosensitive ion channel protein 4/5/6/7/8/9/10	99	80	69	73	90	129	78	123	79	132	41	116
Mp1g10430	Coil	8503	7472	8010	7872	7960	7861	8752	9712	8947	9311	7749	8783
Mp1g10440	consensus disorder prediction	106	109	126	120	139	105	60	115	134	83	57	78
Mp1g10450	RDX; radixin	109	171	240	161	222	193	176	215	233	137	145	141
Mp1g10460	COMMD4; COMM domain containing 4	576	652	652	595	743	567	656	587	630	703	804	753
Mp1g10470	consensus disorder prediction	1609	1937	1939	1628	1604	1615	2162	1667	2063	1919	2322	2128
Mp1g10480	-	295	164	202	178	237	268	184	173	149	272	191	196
Mp1g10490	Protein of unknown function, DUF599	740	539	542	625	651	657	677	581	627	635	588	610
Mp1g10500	Thioredoxin; [O]	6120	6579	5086	5804	5246	5235	5107	5127	4752	5808	4784	5238
Mp1g10510	Coil	604	730	682	827	757	813	824	902	805	729	634	806
Mp1g10520	ALPHA/BETA-HYDROLASES SUPERFAMILY PROTEIN	915	948	989	938	994	947	1268	1271	1248	1234	1448	1737
Mp1g10540	ERGIC3, ERV46; endoplasmic reticulum-Golgi intermediate compartment protein 3	2883	3011	3252	3193	3000	2918	2851	3108	3215	2909	2980	3189
Mp1g10550	consensus disorder prediction	2671	2484	2268	2505	2482	2223	2621	2779	2584	2627	2424	2230
Mp1g10560	Aspartyl protease; [O]	9361	8966	8947	9059	9197	8274	9013	9464	8384	9474	7669	7580
Mp1g10570	consensus disorder prediction	104	115	103	98	104	84	101	129	114	100	114	78
Mp1g10590	IFT46; intraflagellar transport protein 46	115	50	39	181	166	141	63	87	64	79	68	35
Mp1g10610	consensus disorder prediction	121	130	111	85	72	112	51	51	47	62	59	48
Mp1g10620	Thyroid hormone receptor-associated protein complex, subunit TRAP230; N-term missing; [K]	22442	18423	17837	16175	16122	16818	9751	10156	8900	10436	8521	8004
Mp1g10630	MINDY3_4; ubiquitin carboxyl-terminal hydrolase MINDY-3/4 [EC:3.4.19.12]	3732	3455	3252	3233	3161	2895	3544	3328	3312	3441	3394	3213
Mp1g10640	consensus disorder prediction	1634	611	709	1419	1329	961	423	160	534	267	1077	339
Mp1g10650	Apoptotic ATPase; N-term missing; [T]	1171	894	868	1364	1357	1562	1186	1397	1233	1478	1361	1474
Mp1g10660	E3.1.3.63; 2-carboxy-D-arabinitol-1-phosphatase [EC:3.1.3.63]	1157	952	751	1089	1112	1025	859	956	764	1138	780	1067
Mp1g10670	ACP7; acid phosphatase type 7	1444	752	300	4288	3850	2858	1086	3100	630	1856	414	392
Mp1g10680	RP-S24e, RPS24; small subunit ribosomal protein S24e	23396	24325	26118	25094	24537	20188	22926	24815	27277	29226	22560	29659
Mp1g10690	groES, HSPE1; chaperonin GroES	8960	10272	10111	9572	9310	10312	9678	10837	9382	10248	7679	10051
Mp1g10710	consensus disorder prediction	128	106	99	117	131	107	114	125	119	127	123	103
Mp1g10720	PPP5C; serine/threonine-protein phosphatase 5 [EC:3.1.3.16]	3190	2993	3070	3440	3499	3358	3169	3581	3248	3384	2946	2771
Mp1g10730	PRPF4, PRP4; U4/U6 small nuclear ribonucleoprotein PRP4	59	62	59	106	95	93	98	121	78	120	104	74
Mp1g10740	NAA10_11, ARD1_2; N-alpha-acetyltransferase 10/11 [EC:2.3.1.255]	5324	5256	5581	5690	5625	5803	5325	6417	5621	5711	5067	5450
Mp1g10750	PRMT6; type I protein arginine methyltransferase [EC:2.1.1.319]	1093	1249	1316	1488	1393	1463	1507	1466	1370	1228	1156	1361
Mp1g10760	ACT domain profile.	5935	5895	5883	6561	6667	6511	6824	6303	6832	6909	7240	7186
Mp1g10780	GDP-fucose protein O-fucosyltransferase	2843	2767	2902	3856	3850	3027	4052	3723	3277	2962	2945	2424
Mp1g10790	Coil	2970	2907	2826	2622	2646	3016	3141	2799	3057	2834	2865	3199
Mp1g10810	SPCS3, SPC3; signal peptidase complex subunit 3 [EC:3.4.-.-]	2834	2580	2366	2339	2294	2365	2359	2539	2417	2591	2546	2516
Mp1g10820	ACAP; Arf-GAP with coiled-coil, ANK repeat and PH domain-containing protein	1440	1597	1614	1509	1680	2191	2069	2186	1890	1787	1541	2171
Mp1g10830	consensus disorder prediction	696	752	1005	680	811	922	1000	1025	1013	861	687	967
Mp1g10840	-	33	24	49	35	49	54	48	54	62	42	41	34
Mp1g10850	Putative transcription factor HALR/MLL3, involved in embryonic development; [R]	2623	2465	2143	3082	3303	3147	2882	2917	2752	2827	2714	2615
Mp1g10870	ELF3; protein EARLY FLOWERING 3	6741	7404	7307	5951	5867	6010	6842	6666	6138	7168	6098	6400
Mp1g10890	B-CELL RECEPTOR-ASSOCIATED-LIKE PROTEIN	4306	2863	2816	3643	3607	2907	2737	2826	2888	3042	2969	2618
Mp1g10900	XDH; xanthine dehydrogenase/oxidase [EC:1.17.1.4 1.17.3.2]	5878	6107	6568	5592	5878	5251	6479	5798	6348	5954	6084	5448
Mp1g10910	Acyl-CoA synthetase; [I]	5872	5368	4409	5524	5503	4715	4693	5070	4819	5645	4603	5245
Mp1g10920	SPPL2B; signal peptide peptidase-like 2B [EC:3.4.23.-]	5341	5399	5034	6192	6132	5289	5248	5560	4711	4718	4675	4364
Mp1g10930	TREH, treA, treF; alpha,alpha-trehalase [EC:3.2.1.28]	41	38	30	28	29	38	64	54	26	99	22	105
Mp1g10940	consensus disorder prediction	2103	2882	3393	1528	1518	2076	3215	2448	3169	2668	3923	3848
Mp1g10960	KCNJ8, KIR6.1; potassium inwardly-rectifying channel subfamily J member 8	5813	5604	6206	4263	4731	4484	6488	5542	6194	6124	6785	6311
Mp1g10970	OS05G0346700 PROTEIN	577	711	765	1632	1407	1377	1043	1541	1084	950	729	832
Mp1g10980	DLST, sucB; 2-oxoglutarate dehydrogenase E2 component (dihydrolipoamide succinyltransferase) [EC:2.3.1.61]	8396	7658	7863	8625	8375	8172	7820	8337	7948	8737	7657	7296
Mp1g10990	Pentapeptide repeats (9 copies)	3593	4577	4464	3375	3506	3771	4503	3862	4488	4104	4043	4771
Mp1g11000	Vacuolar sorting protein VPS1, dynamin, and related proteins; [UR]	6967	7093	7215	8023	7727	6895	7146	6801	6789	6281	6299	5430
Mp1g11010	DBR1; lariat debranching enzyme [EC:3.1.-.-]	576	577	596	578	656	552	567	590	568	549	487	474
Mp1g11020	consensus disorder prediction	1073	1055	850	1359	1512	1292	939	1288	1090	1399	1144	1212
Mp1g11040	RAD54L, RAD54; DNA repair and recombination protein RAD54 and RAD54-like protein [EC:3.6.4.-]	432	560	618	658	720	818	648	829	795	639	501	661
Mp1g11050	Alcohol dehydrogenase, class III; [Q]	6616	5049	5280	5338	5611	5527	5621	4788	5499	5978	6446	7458
Mp1g11060	MYST1, MOF, KAT8; histone acetyltransferase MYST1 [EC:2.3.1.48]	2054	2202	2273	2452	2602	2106	2513	2592	2486	2450	2330	2555
Mp1g11070	consensus disorder prediction	681	732	731	746	828	778	799	843	773	812	815	1057
Mp1g11080	consensus disorder prediction	2954	2337	2445	2663	2846	2747	2653	2830	2701	3046	2449	2562
Mp1g11110	TAF2; transcription initiation factor TFIID subunit 2	2695	2890	3132	2534	2853	2693	2577	2415	2434	2409	2721	2314
Mp1g11130	TSR4; pre-rRNA-processing protein TSR4	1842	1938	1943	2226	2258	2125	2493	2396	2433	2330	2245	2552
Mp1g11140	MITOCHONDRIAL IMPORT RECEPTOR SUBUNIT TOM6 HOMOLOG	6978	7590	7913	6819	6175	5391	6738	6341	7070	7191	6212	7226
Mp1g11150	HSD17B12, KAR, IFA38; 17beta-estradiol 17-dehydrogenase / very-long-chain 3-oxoacyl-CoA reductase [EC:1.1.1.62 1.1.1.330]	8009	6539	6988	7427	7223	7586	7826	8232	7004	7790	6145	6580
Mp1g11160	Uncharacterized conserved protein; [S]	1249	1110	1257	1244	1269	1064	1148	1275	1346	1193	1108	1216
Mp1g11180	GN1_2_3; glucan endo-1,3-beta-glucosidase 1/2/3 [EC:3.2.1.39]	3042	2718	3922	3515	3532	3704	3528	3851	4140	3757	3214	3540
Mp1g11190	consensus disorder prediction	8223	9585	10384	7129	7459	7150	8980	6910	8588	9332	11488	13524
Mp1g11200	UAPA_C; uric acid-xanthine permease	875	1046	992	932	873	907	1155	1037	1099	923	1093	1362
Mp1g11210	SNRPD3, SMD3; small nuclear ribonucleoprotein D3	2156	2058	2065	2323	1781	2275	2121	2204	2248	2128	1862	2255
Mp1g11220	Coil	1381	1410	1575	1295	1332	1389	1319	1490	1377	1457	1044	1527
Mp1g11230	ndk, NME; nucleoside-diphosphate kinase [EC:2.7.4.6]	4543	4256	4043	5602	5252	5039	4367	5395	4298	4810	3256	3881
Mp1g11260	UTP30, RSL1D1; ribosome biogenesis protein UTP30	1242	1163	1186	1471	1310	1270	1265	1596	1492	1329	1159	1178
Mp1g11280	Sister chromatid cohesion protein; [D]	2182	2355	2437	2412	2669	2714	2533	2599	2568	2506	2510	2488
Mp1g11290	-	8057	11789	12010	8767	9068	9869	14070	9839	14334	12924	21143	22892
Mp1g11300	ST13; suppressor of tumorigenicity protein 13	3567	4036	4314	4121	3911	3702	4128	3933	4097	3902	3773	3935
Mp1g11310	RFC2_4; replication factor C subunit 2/4	383	330	348	390	425	401	304	372	395	310	330	342
Mp1g11330	COMMD8; COMM domain containing 8	953	1129	985	845	792	726	893	994	1105	1019	1180	1311
Mp1g11340	ppc; phosphoenolpyruvate carboxylase [EC:4.1.1.31]	28455	34125	24989	46053	50016	39255	29874	43079	23455	34325	23635	17452
Mp1g11350	rbsK, RBKS; ribokinase [EC:2.7.1.15]	4175	5646	2988	7933	8966	6781	5386	8535	4051	7020	4458	3277
Mp1g11380	OSJNBA0033G05.11 PROTEIN	73	87	96	65	52	62	37	36	20	76	105	117
Mp1g11390	consensus disorder prediction	20	34	54	25	39	35	41	32	38	40	37	72
Mp1g11400	Proteins containing BTB/POZ and Kelch domains, involved in regulatory/signal transduction processes; N-term missing; [TR]	1532	1783	1893	1759	1927	1897	2186	1995	2355	2130	2447	2415
Mp1g11420	EMBRYO DEFECTIVE 1381	920	830	858	982	1089	1289	1243	1194	1206	1129	1013	1086
Mp1g11430	Globins and related hemoproteins; C-term missing; [C]	162	183	379	98	81	54	110	133	103	158	90	119
Mp1g11450	TC.MATE, SLC47A, norM, mdtK, dinF; multidrug resistance protein, MATE family	9146	6418	4780	7711	8042	8994	7615	8857	6226	10266	6258	7910
Mp1g11460	EMG1, NEP1; rRNA small subunit pseudouridine methyltransferase Nep1 [EC:2.1.1.260]	1149	1217	1319	1346	1401	1318	1345	1613	1382	1420	1103	1433
Mp1g11470	RP-L35Ae, RPL35A; large subunit ribosomal protein L35Ae	36125	37879	39767	35566	33867	33703	34992	36922	41314	42848	38069	41580
Mp1g11480	RING/U-box	926	875	853	901	871	720	842	911	908	912	871	992
Mp1g11490	CARNMT1; carnosine N-methyltransferase [EC:2.1.1.22]	1236	1375	1501	1311	1334	1239	1395	1296	1305	1335	1135	1209
Mp1g11510	Predicted E3 ubiquitin ligase; N-term missing; C-term missing; [O]	5873	5382	5849	5823	5791	6038	6156	5919	5596	6779	6147	6259
Mp1g11520	XRCC4; DNA-repair protein XRCC4	1064	915	851	1162	1097	1222	1149	1256	1143	1236	983	1211
Mp1g11530	O-methyltransferase; [Q]	462	508	562	472	461	498	500	494	545	505	478	533
Mp1g11550	lpxA; UDP-N-acetylglucosamine acyltransferase [EC:2.3.1.129]	3420	3966	3482	3313	3384	3206	3773	3893	3609	3944	3197	3406
Mp1g11560	TPR repeat-containing protein; N-term missing; [R]	2516	2495	2104	2829	2850	3312	3488	3767	3107	3516	3013	3777
Mp1g11570	consensus disorder prediction	5316	2492	2566	1907	2046	1982	2409	2145	2059	2791	2704	2548
Mp1g11580	-	3186	3215	3556	3313	3291	3422	3705	3497	3436	3730	3337	3647
Mp1g11590	Proteins containing BTB/POZ and Kelch domains, involved in regulatory/signal transduction processes; N-term missing; [TR]	4283	3881	3506	4245	4214	3975	4303	4651	4278	4462	4968	4558
Mp1g11600	NUP85; nuclear pore complex protein Nup85	2059	1921	1925	2480	2358	2304	2227	2280	2143	2008	1883	1840
Mp1g11610	UNCHARACTERIZED	1129	784	758	1184	1186	1126	868	1095	894	1022	823	814
Mp1g11620	SNRPA1; U2 small nuclear ribonucleoprotein A'	3013	3403	3214	3344	3655	3450	3402	3401	3613	3674	3156	3953
Mp1g11630	DLAT, aceF, pdhC; pyruvate dehydrogenase E2 component (dihydrolipoamide acetyltransferase) [EC:2.3.1.12]	13104	10909	11204	12640	12851	13364	12201	13298	11879	13414	10679	11642
Mp1g11660	Transcription factor MSH, contains HOX domain; [R]	3754	3614	3581	3615	3566	3946	3826	4420	3962	4644	4834	5860
Mp1g11670	4CL; 4-coumarate--CoA ligase [EC:6.2.1.12]	23	42	22	16	22	22	15	19	30	21	18	46
Mp1g11680	C-3 sterol dehydrogenase/3-beta-hydroxysteroid dehydrogenase and related dehydrogenases; [IE]	9474	12124	11931	6340	7026	7402	8638	6964	8113	7779	6700	8018
Mp1g11700	Iron/ascorbate family oxidoreductases; [QR]	4138	3404	2728	1271	1319	1217	1484	1723	2418	2409	2328	2196
Mp1g11710	pta; phosphate acetyltransferase [EC:2.3.1.8]	4278	3868	4053	4354	4885	5046	4916	4196	4163	5236	4099	5008
Mp1g11730	Pentatricopeptide (PPR) repeat profile.	1933	1963	1989	2047	2505	2856	2709	2779	2610	2770	2383	3057
Mp1g11740	FBXO3; F-box protein 3	3287	3282	3201	3730	3873	3669	3468	3650	3461	3836	3410	3424
Mp1g11750	consensus disorder prediction	3200	3185	3003	2947	3126	3058	3090	2805	2818	3125	2661	2794
Mp1g11770	Coil	8915	12132	11346	8688	9695	9681	11196	9511	12181	12214	16087	16144
Mp1g11790	PRDX2_4, ahpC; peroxiredoxin 2/4 [EC:1.11.1.24]	14901	16877	20214	15895	15167	14379	15425	15365	16269	15453	12897	14727
Mp1g11800	IBA57; transferase CAF17, mitochondrial [EC:2.1.-.-]	2061	1686	1549	1717	1834	2275	2081	1998	1792	2550	1721	2234
Mp1g11810	Root cap	1969	2648	2758	2955	2818	2573	2764	3029	2754	2689	2295	2737
Mp1g11820	FAM32A; protein FAM32A	1471	1373	1407	1382	1353	1608	1787	1815	1757	1780	1783	2135
Mp1g11830	PROTEIN RKD4	735	692	562	1308	1421	1411	1120	1407	1032	1375	995	982
Mp1g11840	Phytoene desaturase; [H]	732	878	867	721	735	810	701	758	722	658	651	825
Mp1g11860	Uncharacterized conserved protein; C-term missing; [S]	2305	2205	2460	2740	2707	2662	2554	2501	2722	2575	3116	3221
Mp1g11870	PELO, DOM34, pelA; protein pelota	1130	1080	1312	1223	1206	1292	1139	1176	1281	1111	1141	1313
Mp1g11890	OSJNBA0013A04.12 PROTEIN	1250	1752	1795	1884	1863	1837	1999	2481	2088	1854	1557	1704
Mp1g11920	Ribosome Assembly protein; N-term missing; [R]	594	492	636	718	756	720	608	409	616	498	575	403
Mp1g11930	-	53	45	50	51	42	33	39	29	29	33	36	35
Mp1g11940	bglX; beta-glucosidase [EC:3.2.1.21]	12550	9926	10349	11140	11535	10300	9702	9683	9708	9377	10382	10032
Mp1g11950	NUP35, NUP53; nuclear pore complex protein Nup53	1414	1383	1448	1747	1706	1701	1315	1584	1421	1184	1375	1265
Mp1g11960	TTI2; TELO2-interacting protein 2	1719	1864	1713	1978	2057	1939	2003	1991	2024	1732	1995	1845
Mp1g11980	SLC35E1; solute carrier family 35, member E1	12745	14082	13782	12524	12495	11149	12617	13560	11249	12559	9627	10624
Mp1g12000	RAD51L3, RAD51D; RAD51-like protein 3	207	190	226	217	215	239	232	230	192	227	148	245
Mp1g12010	chaA, CAX; Ca2+:H+ antiporter	3919	2937	2997	3619	3619	3007	3319	3051	3217	2919	3470	2845
Mp1g12020	SGT1; peptidyl serine alpha-galactosyltransferase [EC:2.4.1.-]	1727	1956	1945	1465	1593	1709	1954	1929	1910	1928	1657	1906
Mp1g12030	Possible pfkB family carbohydrate kinase; [G]	1381	1286	1380	1180	1190	1421	1689	1572	1494	1622	1286	1667
Mp1g12040	-	609	470	419	630	670	521	2	10	190	613	301	497
Mp1g12050	GDSL-like Lipase/Acylhydrolase	46	62	43	52	64	78	44	59	39	54	34	32
Mp1g12060	ERGIC3, ERV46; endoplasmic reticulum-Golgi intermediate compartment protein 3	3939	3971	3900	3939	3971	3628	3566	3617	3892	3488	3922	3619
Mp1g12070	SYP7; syntaxin of plants SYP7	3392	3627	3644	3459	3380	3003	3466	3247	3479	3370	3017	2813
Mp1g12080	consensus disorder prediction	4623	4371	4159	5694	4963	4172	4697	4823	4243	4674	4288	3904
Mp1g12090	Acetylglucosaminyltransferase EXT1/exostosin 1; [GMW]	719	403	444	1319	1428	1104	540	1121	615	606	731	519
Mp1g12110	murG; UDP-N-acetylglucosamine--N-acetylmuramyl-(pentapeptide) pyrophosphoryl-undecaprenol N-acetylglucosamine transferase [EC:2.4.1.227]	1247	1356	1261	1266	1349	1408	1483	1606	1460	1486	1172	1555
Mp1g12190	Copper chaperone; [P]	7557	2256	1223	4695	4083	2774	794	2129	1113	1059	1608	847
Mp1g12210	-	4597	6862	6951	6138	5935	5462	7509	7381	7636	6748	5502	6203
Mp1g12220	SLC25A23S; solute carrier family 25 (mitochondrial phosphate transporter), member 23/24/25/41	949	1291	1189	1082	1072	932	1535	1364	1351	1091	1064	1072
Mp1g12240	SLC25A23S; solute carrier family 25 (mitochondrial phosphate transporter), member 23/24/25/41	7076	8392	5435	7606	7758	7511	6831	8630	5594	7914	5102	5469
Mp1g12250	EPC; enhancer of polycomb-like protein	1281	1323	1243	1267	1314	1360	1470	1452	1337	1377	1209	1354
Mp1g12260	Coil	1757	1533	1732	1472	1384	1327	1461	1430	1514	1573	1339	1462
Mp1g12290	OS08G0472400 PROTEIN	1521	1786	1728	2102	2182	2297	2423	2892	2394	2601	1957	2372
Mp1g12310	Uncharacterized conserved protein; [S]	1338	594	480	595	568	416	494	752	480	533	409	426
Mp1g12320	Predicted spermine/spermidine synthase; N-term missing; C-term missing; [E]	604	642	500	595	561	545	800	721	631	933	579	639
Mp1g12330	TAD3, ADAT3; tRNA-specific adenosine deaminase 3	361	436	410	453	406	471	462	461	402	510	377	448
Mp1g12340	CPI1; cycloeucalenol cycloisomerase [EC:5.5.1.9]	529	712	689	560	601	505	571	675	584	627	538	564
Mp1g12350	SLU7; pre-mRNA-processing factor SLU7	1656	1663	1635	1848	1805	1662	1932	1874	1813	1950	2059	1875
Mp1g12360	Molecular chaperone (DnaJ superfamily); C-term missing; [O]	1192	1247	1182	1147	1003	975	1303	1145	1220	1038	1125	1076
Mp1g12370	Predicted membrane protein; C-term missing; [S]	1534	1612	1610	1631	1805	1758	1676	1735	1672	1710	1649	1875
Mp1g12380	U5 snRNP spliceosome subunit; [A]	7765	8459	9267	7402	8338	9044	8539	8783	8552	8266	8434	9346
Mp1g12420	DMR6, DLO; salicylic acid 3-hydroxylase [EC:1.14.11.-]	598	270	639	358	338	431	782	665	1054	725	1356	1280
Mp1g12430	PHOSPHATIDYLCHOLINE:DIACYLGLYCEROL CHOLINEPHOSPHOTRANSFERASE 1-RELATED	1112	991	1022	1011	1055	1249	1085	1460	1187	1437	921	1285
Mp1g12440	E1.11.1.11; L-ascorbate peroxidase [EC:1.11.1.11]	3188	3603	4151	3295	2943	2700	3955	3327	3857	3876	4056	4768
Mp1g12450	PSMB1; 20S proteasome subunit beta 6 [EC:3.4.25.1]	6099	5893	6219	5971	5819	5357	5262	5433	5819	5449	5149	5337
Mp1g12460	clpP, CLPP; ATP-dependent Clp protease, protease subunit [EC:3.4.21.92]	3235	3931	3869	3688	3498	2793	3336	3249	3760	3523	3304	3268
Mp1g12470	K08998; uncharacterized protein	970	751	625	1029	952	946	848	942	981	945	717	1056
Mp1g12480	2,3-BISPHOSPHOGLYCERATE-INDEPENDENT PHOSPHOGLYCERATE MUTASE	1705	1838	1605	2119	1987	2036	2145	2035	2075	2283	2504	2764
Mp1g12490	Proteins containing BTB/POZ and Kelch domains, involved in regulatory/signal transduction processes; N-term missing; [TR]	59	28	29	82	62	88	50	97	68	83	48	76
Mp1g12500	DAP3, MRPS29; small subunit ribosomal protein S29	1912	1890	1838	1969	1973	2242	2106	2410	2110	2466	1907	2517
Mp1g12510	consensus disorder prediction	25	22	40	40	33	35	46	28	26	37	48	23
Mp1g12520	yggS, PROSC; PLP dependent protein	2383	2531	2330	2391	2327	2254	2334	2266	2395	2456	2615	2646
Mp1g12530	CSTF2, RNA15; cleavage stimulation factor subunit 2	1300	1288	1215	1121	1128	1144	1242	1292	1157	1249	1045	1314
Mp1g12540	GST, gst; glutathione S-transferase [EC:2.5.1.18]	3239	2902	2262	2953	3040	2615	3062	3144	3027	3334	2428	2734
Mp1g12550	Putative N2,N2-dimethylguanosine tRNA methyltransferase; N-term missing; [A]	1226	1131	1268	1190	1324	1472	1378	1589	1246	1620	1069	1397
Mp1g12580	HNRNPR; heterogeneous nuclear ribonucleoprotein R	5736	6023	5845	6999	7034	6188	6141	6437	5945	6688	6128	5894
Mp1g12590	consensus disorder prediction	4666	6164	6902	5796	6187	5687	6236	6206	6725	6625	9972	9024
Mp1g12600	consensus disorder prediction	1935	1586	1520	2757	2962	2584	1919	2478	2065	1934	1917	1764
Mp1g12610	TC.SMR3; small multidrug resistance family-3 protein	1473	1252	1258	1417	1422	1457	1441	1730	1445	1689	1853	1704
Mp1g12620	Myosin class II heavy chain; N-term missing; C-term missing; [Z]	372	383	456	334	370	424	377	388	451	314	233	315
Mp1g12630	TBC1D10; TBC1 domain family member 10	3044	2478	2321	2738	2827	2673	2209	2420	2248	2726	2438	2303
Mp1g12650	UBLCP1; ubiquitin-like domain-containing CTD phosphatase 1 [EC:3.1.3.16]	1825	1821	1769	1885	1898	1884	2210	1947	2165	2188	2101	2223
Mp1g12660	E3.1.4.46, glpQ, ugpQ; glycerophosphoryl diester phosphodiesterase [EC:3.1.4.46]	2166	1728	1021	8143	6440	6586	2819	7417	1799	3385	1033	1027
Mp1g12670	-	309	476	605	470	543	529	540	657	582	489	417	463
Mp1g12680	Acetyltransferase (GNAT) domain-containing protein; N-term missing; [R]	1539	1962	1673	1615	1721	1792	1681	1985	1676	1669	1519	1716
Mp1g12690	KAE1, tsaD, QRI7; N6-L-threonylcarbamoyladenine synthase [EC:2.3.1.234]	1073	1142	1022	1145	1189	1237	1421	1318	1304	1323	1208	1404
Mp1g12700	-	1883	1605	1931	1579	1484	1344	1203	1318	1264	1320	1442	1322
Mp1g12710	EXPRESSED PROTEIN-RELATED	2124	1624	1660	1779	1913	1779	1872	2083	1784	1923	1434	1603
Mp1g12720	GST, gst; glutathione S-transferase [EC:2.5.1.18]	1580	1551	1330	1411	1300	1588	1503	1547	1566	1640	1324	1760
Mp1g12730	F-box-like	1927	1990	2076	1790	1889	2103	2148	2042	1980	2331	2117	2438
Mp1g12740	OS02G0290900 PROTEIN	198	149	105	88	117	150	131	183	97	129	60	162
Mp1g12750	B3 DNA binding domain	6856	9072	9577	8211	8991	10079	9796	9949	10037	9552	8736	9609
Mp1g12760	consensus disorder prediction	256	413	443	321	388	517	488	433	379	388	347	355
Mp1g12800	-	284	302	140	312	277	271	402	390	365	577	214	349
Mp1g12810	RRP5, PDCD11; rRNA biogenesis protein RRP5	1286	1349	1514	1059	1420	1549	1393	1259	1322	1462	1025	1311
Mp1g12820	Protein of unknown function (DUF2854)	3728	4510	3969	3171	3064	3309	3291	3015	3162	3055	2928	2903
Mp1g12830	consensus disorder prediction	290	653	784	661	706	415	737	630	742	424	718	481
Mp1g12840	ATG5; autophagy-related protein 5	1449	1575	1616	1592	1596	1473	1604	1567	1644	1422	1752	1628
Mp1g12850	FURRY	2477	2804	3002	2541	2390	2135	2700	2675	2571	2933	2542	2810
Mp1g12860	Uncharacterized conserved protein; N-term missing; C-term missing; [S]	322	411	434	379	424	455	446	453	461	450	425	473
Mp1g12870	Translation initiation factor 3, subunit g (eIF-3g); N-term missing; [J]	8038	8019	7510	8711	9007	8459	8021	8375	7596	8088	6955	7127
Mp1g12880	SLC35E1; solute carrier family 35, member E1	15786	17145	13339	22562	21080	17775	14385	19339	12196	18009	10380	10095
Mp1g12890	Protein involved in meiotic recombination/predicted coiled-coil protein; [DR]	48	64	97	86	67	60	63	108	99	49	43	76
Mp1g12930	GET4; golgi to ER traffic protein 4	2160	2427	2341	2013	2201	1884	2438	2213	2273	2289	2218	1996
Mp1g12950	ilvC; ketol-acid reductoisomerase [EC:1.1.1.86]	27420	27072	26780	29030	30727	34854	33450	36203	32297	38063	31587	37260
Mp1g12970	VTI1; vesicle transport through interaction with t-SNAREs 1	6977	6796	6722	7033	6804	5759	6661	6418	7105	6613	7066	5845
Mp1g12980	Hypothetical upf0131 protein ytfp	1222	1171	967	1097	1066	946	950	899	924	952	940	992
Mp1g12990	consensus disorder prediction	5625	6106	6167	5875	5453	5540	6061	5524	6186	6662	6341	7059
Mp1g13000	Predicted membrane protein; [S]	2458	2117	2142	2789	2677	2721	2361	2688	2384	2489	2717	2279
Mp1g13010	MYBP; transcription factor MYB, plant	70	74	49	124	111	112	113	113	102	85	64	53
Mp1g13030	KPNA5_6; importin subunit alpha-6/7	18658	20612	22703	20663	20915	21181	20694	21423	20760	20844	19744	22012
Mp1g13040	Replication factor C, subunit RFC4; [L]	1797	2540	2646	1765	1890	1938	2065	1856	2023	1407	1546	1375
Mp1g13080	UDP-N-acetylglucosamine pyrophosphorylase; [M]	1123	1143	1202	1247	1273	1389	1360	1349	1363	1308	1270	1495
Mp1g13090	-	264	302	319	381	285	285	342	268	358	286	232	234
Mp1g13100	SF3B4, SAP49; splicing factor 3B subunit 4	336	371	394	424	455	384	453	462	475	373	397	355
Mp1g13110	RmlC-like cupins	3024	3422	4074	2067	2215	1997	2603	2176	2869	2450	3424	2781
Mp1g13130	E3.1.3.25, IMPA, suhB; myo-inositol-1(or 4)-monophosphatase [EC:3.1.3.25]	134	149	185	162	172	184	158	171	156	95	106	86
Mp1g13140	zntA; Zn2+/Cd2+-exporting ATPase [EC:7.2.2.12 7.2.2.21]	1084	974	878	2150	2301	1748	2834	2384	2260	2154	1517	1532
Mp1g13160	Uncharacterized conserved protein; N-term missing; C-term missing; [S]	1937	1328	1423	1133	1217	1238	1305	1280	1284	1341	1217	1174
Mp1g13180	PIGQ, GPI1; phosphatidylinositol N-acetylglucosaminyltransferase subunit Q	1241	1250	1171	1466	1416	1402	1427	1507	1376	1545	1287	1428
Mp1g13190	Ubiquinone biosynthesis methyltransferase COQ5; N-term missing; C-term missing; [H]	968	1225	1045	1341	1292	1281	1312	1352	1315	1369	1312	1336
Mp1g13200	Serine/threonine protein kinase; [T]	3446	2071	1998	4205	4117	3460	2057	3272	2442	2943	3636	2795
Mp1g13220	Predicted membrane protein; [S]	1168	1038	926	837	860	973	1167	1229	1108	1265	995	1337
Mp1g13230	minC; septum site-determining protein MinC	165	123	154	171	190	188	158	173	146	197	143	162
Mp1g13240	UCP2_3, SLC25A8_9; solute carrier family 25 (mitochondrial uncoupling protein), member 8/9	4589	4887	5065	5438	5269	5399	5352	6443	5115	5643	4003	4649
Mp1g13250	KIAA1430 homologue	1052	1002	911	1252	1217	1223	1255	1363	1080	1234	936	1228
Mp1g13260	consensus disorder prediction	4721	4106	4274	5532	5567	5177	5043	5142	5046	6099	5699	5897
Mp1g13280	consensus disorder prediction	860	853	822	863	1039	1028	1112	1124	1057	1139	1016	1149
Mp1g13290	consensus disorder prediction	103	72	97	107	115	94	113	103	82	91	110	130
Mp1g13310	Glutamate/aspartate and neutral amino acid transporters; [E]	1410	1433	1426	1593	1344	1283	1426	1212	1399	1346	1381	1281
Mp1g13320	adk, AK; adenylate kinase [EC:2.7.4.3]	7237	6081	6038	7244	6507	7146	6263	6685	6308	6658	7183	6567
Mp1g13330	SPPL3; signal peptide peptidase-like 3 [EC:3.4.23.-]	3056	3237	3212	3023	3214	3590	3583	3591	3161	3805	3522	4085
Mp1g13340	RIBF; FAD synthetase [EC:2.7.7.2]	2340	2308	2192	2479	2581	3063	2820	2819	2679	3054	3209	3686
Mp1g13350	HYDROLASE C777.06C-RELATED-RELATED	2183	2339	2080	2528	2656	2687	2265	2657	2227	2319	1712	2009
Mp1g13360	Iron/ascorbate family oxidoreductases; N-term missing; [QR]	1040	842	957	748	811	743	816	883	976	906	1146	1196
Mp1g13370	NifU-like domain-containing proteins; [O]	4103	4529	4120	3742	3714	4049	4474	4061	4395	4173	4929	5574
Mp1g13380	Coil	455	416	487	507	583	648	612	608	639	570	518	608
Mp1g13390	Permease of the major facilitator superfamily; [R]	36	55	38	65	65	48	69	80	62	55	61	73
Mp1g13400	-	1193	968	1014	1261	1223	1392	1155	1372	1110	1509	1115	1419
Mp1g13410	Serine/threonine phosphatase 2C containing leucine-rich repeats, similar to SCN circadian oscillatory protein (SCOP); C-term missing; [T]	1444	1052	1125	1584	1690	1417	1057	1365	984	881	807	743
Mp1g13440	-	39	26	31	44	60	51	27	36	37	46	32	25
Mp1g13450	E3 ubiquitin ligase interacting with arginine methyltransferase; C-term missing; [O]	858	850	766	913	872	872	852	998	946	853	796	819
Mp1g13460	AXS; UDP-apiose/xylose synthase	349	369	396	472	517	459	314	257	336	389	472	505
Mp1g13480	-	537	147	105	316	415	267	69	120	146	113	216	86
Mp1g13490	consensus disorder prediction	123	150	118	143	150	167	103	131	168	121	143	125
Mp1g13530	consensus disorder prediction	41	32	52	20	27	20	22	26	36	48	33	55
Mp1g13540	consensus disorder prediction	2718	2855	2900	2836	2874	3333	4104	3484	3873	2958	2890	3104
Mp1g13550	consensus disorder prediction	135	100	122	121	169	154	97	110	104	129	121	145
Mp1g13560	XEG113; arabinosyltransferase [EC:2.4.2.-]	2396	2113	2108	2642	2628	2873	2217	2534	2200	2446	1945	2517
Mp1g13580	Ca2+-binding kinase interacting protein (KIP) (EF-Hand protein superfamily); [R]	941	407	422	571	530	611	633	694	524	1080	910	874
Mp1g13590	Permease of the major facilitator superfamily; [G]	9799	3716	3816	1806	1764	1805	3064	2363	1580	4391	2018	2315
Mp1g13600	Coil	618	921	832	729	689	584	789	772	773	778	566	801
Mp1g13610	RNA-binding Ran Zn-finger protein and related proteins; C-term missing; [R]	5842	6700	7269	5512	5745	5641	6738	6554	7133	7963	8312	8367
Mp1g13620	Serine/threonine protein phosphatase; N-term missing; [T]	959	765	901	1122	1254	1100	1208	1102	1068	1044	916	890
Mp1g13640	consensus disorder prediction	8302	6944	7566	8658	9031	8666	8422	8172	7289	8042	7997	7614
Mp1g13670	SEC20; protein transport protein SEC20	2077	2228	2296	2156	2186	2115	2339	2102	2379	2366	2372	2319
Mp1g13680	ARPC2; actin related protein 2/3 complex, subunit 2	2191	2126	2366	2148	2268	2293	2298	2341	2232	2343	2079	2094
Mp1g13700	PMA1, PMA2; H+-transporting ATPase [EC:7.1.2.1]	629	505	354	1214	1224	776	610	1124	490	669	766	548
Mp1g13740	NFYA, HAP2; nuclear transcription factor Y, alpha	17453	14946	15042	16499	16334	16597	16405	15028	16076	18777	21032	20477
Mp1g13750	GI; GIGANTEA	5492	5907	5993	6259	6165	6340	6420	6147	5806	6308	6575	6442
Mp1g13760	XPOT; exportin-T	2154	2200	2564	2089	2356	2861	2806	2642	2625	2777	2652	3174
Mp1g13770	Ribosomal protein S21	1133	1139	1041	1225	1152	1108	1097	1349	1205	1230	1021	1190
Mp1g13780	Receptor family ligand binding region	296	814	1346	628	750	580	673	508	658	510	661	417
Mp1g13790	-	24	6	13	50	27	33	19	13	16	17	14	21
Mp1g13800	MTHFS; 5-formyltetrahydrofolate cyclo-ligase [EC:6.3.3.2]	2999	3392	3464	3510	3409	3515	4137	4417	4010	4023	3909	3905
Mp1g13810	consensus disorder prediction	67	52	31	130	115	96	67	75	52	54	43	28
Mp1g13820	Predicted alkaloid synthase/Surface mucin Hemomucin; [R]	223	226	288	892	819	664	314	870	250	447	258	260
Mp1g13830	TFIIF2, GTF2F2, TFG2; transcription initiation factor TFIIF subunit beta [EC:3.6.4.12]	1224	1027	1010	1455	1492	1410	1113	1209	974	1143	971	950
Mp1g13840	E3.6.1.22, NUDT12, nudC; NAD+ diphosphatase [EC:3.6.1.22]	947	1150	1164	1213	1045	967	1105	1197	1198	1142	889	1025
Mp1g13850	MTG1; mitochondrial GTPase 1	1337	1548	1530	1395	1429	1329	1609	1518	1520	1600	1449	1635
Mp1g13860	O-FUCOSYLTRANSFERASE 2	1268	1029	1151	737	730	732	976	718	998	1153	1382	1394
Mp1g13890	SPOP; speckle-type POZ protein	7492	8159	8240	6550	6550	7225	7839	7694	7623	8449	8344	9788
Mp1g13900	ackA; acetate kinase [EC:2.7.2.1]	1044	1149	1083	1299	1385	1325	1265	1267	1198	1301	1230	1365
Mp1g13910	Uncharacterized conserved protein; C-term missing; [S]	1402	1544	1279	1564	1480	1408	1506	1362	1390	1473	1861	2001
Mp1g13920	-	166	159	145	140	148	193	195	211	191	178	201	209
Mp1g13950	consensus disorder prediction	2465	2079	2008	2607	2908	2453	2360	2293	2310	2511	4210	3115
Mp1g13960	consensus disorder prediction	17	40	26	17	24	16	34	27	14	36	43	23
Mp1g14010	TAM41, MMP37; mitochondrial translocator assembly and maintenance protein 41	821	790	885	758	864	707	840	789	895	779	891	880
Mp1g14030	Sterol C5 desaturase; N-term missing; [I]	104	251	467	165	223	149	305	205	286	163	299	136
Mp1g14060	Predicted E3 ubiquitin ligase; [O]	1337	1299	1430	1356	1365	1369	1471	1361	1358	1520	1518	1507
Mp1g14070	CENPE; centromeric protein E	4434	4689	5191	4267	4641	4995	4905	4983	4831	5224	4642	4545
Mp1g14080	CYCLIN-DEPENDENT PROTEIN KINASE INHIBITOR SMR13	624	834	614	599	564	475	490	616	473	474	373	381
Mp1g14110	GLYCINE-RICH DOMAIN-CONTAINING PROTEIN 1	144	136	162	71	95	80	95	105	69	99	74	124
Mp1g14120	GTF3C5, TFC1; general transcription factor 3C polypeptide 5 (transcription factor C subunit 1)	1551	1724	1485	1906	1803	1854	1888	2156	2037	1837	1809	1748
Mp1g14130	STK38, NDR; serine/threonine kinase 38 [EC:2.7.11.1]	5126	5296	5221	5346	5679	5264	5638	5265	5619	4863	5514	4572
Mp1g14140	Expansin, family-45 endoglucanase-like domain profile.	25	20	22	93	92	85	44	43	36	34	34	18
Mp1g14150	CYP78A; cytochrome P450 family 78 subfamily A	121	175	246	176	223	267	205	287	274	209	146	227
Mp1g14180	Molecular chaperone (DnaJ superfamily); C-term missing; [O]	1859	2420	2416	1654	1580	1560	2318	1902	2393	1962	2355	2681
Mp1g14200	Reticulon; [U]	382	474	607	437	519	524	431	460	449	456	344	407
Mp1g14210	RP-S6, MRPS6, rpsF; small subunit ribosomal protein S6	1306	1440	1507	1521	1332	1270	1525	1558	1751	1513	1480	1659
Mp1g14220	Predicted membrane protein; [S]	1790	2182	2620	2222	2095	2359	2442	2355	2246	2393	2285	2669
Mp1g14250	consensus disorder prediction	2708	2761	3262	3666	3635	3301	3161	3154	3267	3074	2975	3019
Mp1g14260	EXPRESSED PROTEIN	3866	3725	3626	3949	3833	3429	3786	3595	3797	3729	3951	3742
Mp1g14270	-	155	123	131	136	142	111	177	184	117	161	108	114
Mp1g14280	Myosin class II heavy chain; N-term missing; [Z]	3276	3154	2965	3250	3379	3473	3389	3433	3379	3572	3095	3231
Mp1g14290	RP-S16e, RPS16; small subunit ribosomal protein S16e	23859	27002	26380	28085	25451	24894	29640	29766	32225	32763	27843	31241
Mp1g14310	Cl- channel CLC-3 and related proteins (CLC superfamily); C-term missing; [P]	2164	1832	1985	1920	1991	2134	2190	2065	1932	2149	1646	1933
Mp1g14315	consensus disorder prediction	1071	821	625	992	903	969	733	878	772	832	628	670
Mp1g14320	PROLYL AMINOPEPTIDASE-RELATED	2377	2717	2362	3193	3389	3639	2784	3696	2689	3306	2314	2763
Mp1g14330	AIMP1, ARC1; aminoacyl tRNA synthase complex-interacting multifunctional protein 1	2228	2061	2256	2086	2125	2054	2153	2112	2191	2228	1846	2240
Mp1g14340	STAMBP, AMSH; STAM-binding protein [EC:3.4.19.12]	2008	2021	2056	2136	2285	2043	2035	2048	1884	2128	2066	1942
Mp1g14350	Coil	7757	9547	9185	7330	7632	7706	7634	7670	7727	8341	8406	9087
Mp1g14360	NATA1; L-ornithine N5-acetyltransferase [EC:2.3.1.-]	1946	1913	1904	2281	2245	2401	2078	2838	2247	2756	1728	2434
Mp1g14390	ARMC8; armadillo repeat-containing protein 8	1950	2157	2366	1927	2277	2530	2502	2304	2269	2415	2547	2789
Mp1g14410	consensus disorder prediction	5218	5112	6269	6840	7402	8710	7527	7387	7196	6699	7279	7463
Mp1g14420	CBS domain profile.	7233	7857	7388	7969	7580	7065	7438	7472	7469	7900	7141	6491
Mp1g14440	-	1869	2208	2343	3041	3093	2860	2734	2961	2802	2695	2608	2624
Mp1g14450	ndk, NME; nucleoside-diphosphate kinase [EC:2.7.4.6]	8079	7592	6886	11559	10698	10508	9098	10756	8672	9644	7546	9018
Mp1g14470	consensus disorder prediction	38	41	35	63	84	86	79	83	59	62	66	66
Mp1g14480	SEY1; protein SEY1 [EC:3.6.5.-]	5721	4742	4816	5843	5896	6503	5433	6135	5266	6457	5569	5693
Mp1g14490	Molecular chaperone (DnaJ superfamily); C-term missing; [O]	698	516	618	565	620	651	540	568	561	620	484	627
Mp1g14510	ATG4; cysteine protease ATG4 [EC:3.4.22.-]	2166	2189	2452	2369	2408	2385	2394	2444	2303	2330	2570	2218
Mp1g14520	Expressed protein At2g23090/F21P24.15	15599	19340	17526	18642	18787	15965	18793	20176	18906	22235	21401	21118
Mp1g14530	EXPRESSED PROTEIN	1005	1216	1198	1195	1147	1189	1343	1283	1320	1442	1214	1500
Mp1g14540	MBF1; putative transcription factor	8930	9830	9644	8680	8512	8626	8920	8476	9692	9247	10369	9987
Mp1g14550	Predicted membrane protein; [R]	3640	4244	4884	3364	3750	3664	4174	3812	4334	4164	4964	4912
Mp1g14560	AP3S; AP-3 complex subunit sigma	1097	1200	1316	1155	1243	1112	1101	1072	1161	1045	1134	1073
Mp1g14590	NDUFS1; NADH dehydrogenase (ubiquinone) Fe-S protein 1 [EC:7.1.1.2]	9994	10327	10921	10583	10307	9413	10198	10690	9751	10695	10006	10068
Mp1g14600	Phospholipase/carboxyhydrolase; [E]	102	84	81	61	95	62	55	81	57	77	36	55
Mp1g14610	Amino acid transporters; [E]	302	226	232	207	175	164	155	191	190	170	116	118
Mp1g14620	WDR89; WD repeat-containing protein 89	1308	1349	1418	1348	1327	1256	1292	1440	1340	1383	1231	1447
Mp1g14630	Phosphatidylinositol transfer protein SEC14 and related proteins; [I]	3515	3774	3427	3938	3795	3854	3932	3723	3508	4091	3453	3464
Mp1g14650	#N/A	212	259	284	299	319	296	349	274	308	362	319	254
Mp1g14660	DHCR24, DWF1; Delta24-sterol reductase [EC:1.3.1.72 1.3.1.-]	215	288	672	137	116	75	234	183	184	177	114	147
Mp1g14680	EEF2KMT; protein-lysine N-methyltransferase EEF2KMT [EC:2.1.1.-]	434	317	347	367	335	392	462	457	394	386	327	386
Mp1g14690	-	307	30	36	40	47	39	16	27	26	12	23	22
Mp1g14700	CMPK1, UMPK; UMP-CMP kinase [EC:2.7.4.14]	394	421	316	643	660	535	409	486	328	469	425	362
Mp1g14710	OS02G0718000 PROTEIN	1084	827	909	1066	1123	1009	975	842	918	970	1056	936
Mp1g14720	OS04G0578200 PROTEIN	530	570	644	450	497	527	687	489	533	555	508	697
Mp1g14730	SRP68; signal recognition particle subunit SRP68	2585	2545	2579	2790	2803	2691	2807	2925	2728	2776	2370	2463
Mp1g14750	tuf, TUFM; elongation factor Tu	2576	2420	2702	2433	2622	2679	2765	2947	2675	2758	2323	2631
Mp1g14760	RNLS; renalase [EC:1.6.3.5]	1369	1275	1301	999	1173	1416	1150	1254	1273	1674	1186	1874
Mp1g14780	EXOC7, EXO70; exocyst complex component 7	5876	6163	6308	6256	6413	6515	6354	5905	6303	6537	7003	6298
Mp1g14790	Nuclear helicase MOP-3/SNO (DEAD-box superfamily); [KT]	2013	2129	2114	2019	2302	2239	2258	2335	2239	2002	1810	2086
Mp1g14800	CYB5; cytochrome b5	8423	7461	7962	9107	8704	7095	7230	8039	8253	8939	7740	7961
Mp1g14810	CYB5; cytochrome b5	1046	1057	895	1081	1045	1078	993	928	963	958	969	1006
Mp1g14820	-	1405	1465	1639	1886	2036	1822	1618	1446	1572	2297	3225	2411
Mp1g14840	Sodium sulfate symporter and related arsenite permeases; N-term missing; [P]	426	335	406	259	237	259	254	303	249	400	276	272
Mp1g14850	RNA-binding protein Tab2/Atab2	1929	2330	2335	1841	1750	1851	2159	2186	2237	2217	1954	2280
Mp1g14860	Translocase of outer mitochondrial membrane complex, subunit TOM70/TOM72; N-term missing; C-term missing; [U]	2028	2162	2283	1795	2071	2150	2194	1967	2215	1926	2102	2232
Mp1g14870	Cellular repressor of transcription; N-term missing; [K]	3844	3880	3856	3524	3498	3632	3759	3554	3936	3969	4054	4724
Mp1g14880	LARS, leuS; leucyl-tRNA synthetase [EC:6.1.1.4]	2580	2632	2809	2627	2789	3022	2927	3127	2941	2770	2451	2727
Mp1g14910	glgA; starch synthase [EC:2.4.1.21]	2902	3230	3285	3067	3310	3924	3501	3645	3482	3579	3023	3821
Mp1g14930	Vaccinia Virus protein VP39	1633	1833	1965	1634	1756	1657	1785	1789	1886	1583	1701	1725
Mp1g14950	Protein involved in mRNA turnover and stability; C-term missing; [A]	732	718	678	882	728	766	760	799	811	677	776	849
Mp1g14960	E1.16.1.7; ferric-chelate reductase [EC:1.16.1.7]	7113	5972	4589	5642	5666	3944	5488	4151	4763	4807	3338	2648
Mp1g14970	SYF1, XAB2; pre-mRNA-splicing factor SYF1	100	100	105	92	96	109	76	93	92	97	122	104
Mp1g14980	E1.11.1.7; peroxidase [EC:1.11.1.7]	77	10	151	39	29	18	50	38	35	71	10	30
Mp1g14990	Predicted Ca2+-dependent phospholipid-binding protein; C-term missing; [R]	7037	8939	8129	9659	10233	8808	8318	7568	8352	8797	8396	7455
Mp1g15000	VMP1; vacuole membrane protein 1	1926	1978	1993	1892	1893	1729	2047	2011	1959	1885	2275	2275
Mp1g15010	-	28	68	78	30	23	18	29	22	40	13	33	20
Mp1g15020	Acyl-CoA N-acyltransferases (Nat)	2216	2505	2213	2415	2322	2359	2362	2135	2442	2358	3131	2671
Mp1g15030	Myosin class II heavy chain; N-term missing; [Z]	2316	2162	2261	2353	2465	2456	2506	2356	2321	2301	2236	2192
Mp1g15040	Serine/threonine protein kinase; [T]	2712	2280	2653	2073	2122	2422	2771	2700	2492	3541	2706	3417
Mp1g15050	WD40 repeat-containing protein; [R]	6394	6732	6793	6708	6987	7184	7318	6871	7138	7136	6558	7135
Mp1g15070	BAR/IMD domain-like	7054	7438	7332	7607	7395	7494	7334	7121	7172	6598	7349	6834
Mp1g15090	WDR34; WD repeat-containing protein 34	29	40	47	29	45	30	60	56	55	38	55	50
Mp1g15100	BCP, PRXQ, DOT5; thioredoxin-dependent peroxiredoxin [EC:1.11.1.24]	6099	6412	6365	4118	3884	3455	4122	4008	4562	4025	3197	3508
Mp1g15110	YCF3-INTERACTING PROTEIN 1, CHLOROPLASTIC	2319	2716	2490	2010	2087	2177	2611	2331	2495	2108	1906	2160
Mp1g15120	E3.2.1.14; chitinase [EC:3.2.1.14]	607	691	651	568	614	601	752	755	671	627	630	663
Mp1g15130	Pathogenesis-related protein signature	1227	891	1096	884	917	678	1031	936	765	784	517	439
Mp1g15150	UREIDE PERMEASE 1-RELATED-RELATED	1559	1865	1646	1669	1743	1527	1736	1759	1828	1758	2047	2213
Mp1g15160	consensus disorder prediction	116	114	164	148	161	157	127	129	111	124	78	66
Mp1g15170	OS01G0793500 PROTEIN	3957	4124	3152	6787	6782	5697	4133	6027	3613	4684	3691	3378
Mp1g15180	TAF13; transcription initiation factor TFIID subunit 13	855	704	580	1543	1411	1252	944	1528	910	1093	613	605
Mp1g15190	TRANSMEMBRANE PROTEIN	1729	1852	1894	1799	1758	1786	1752	1674	1815	1723	1879	1935
Mp1g15200	WDR20; WD repeat-containing protein 20	2444	2494	2391	2324	2157	2055	2389	2251	2259	2331	2166	2055
Mp1g15230	RRT; rhamnogalacturonan I rhamnosyltransferase [EC:2.4.1.351]	4476	4815	4693	5607	6199	5270	3995	3970	3624	4203	4335	3517
Mp1g15240	SF1; splicing factor 1	754	494	420	657	611	927	625	783	703	763	433	624
Mp1g15250	SLC25A26; solute carrier family 25 (mitochondrial S-adenosylmethionine transporter), member 26	4048	5010	4919	4251	4638	5389	6539	5545	5501	7444	6921	9226
Mp1g15270	dapB; 4-hydroxy-tetrahydrodipicolinate reductase [EC:1.17.1.8]	447	559	592	523	508	514	603	599	567	527	479	558
Mp1g15280	NDUFAF3; NADH dehydrogenase [ubiquinone] 1 alpha subcomplex assembly factor 3	788	927	930	698	843	764	856	903	909	870	827	917
Mp1g15290	Phosphatidylinositol transfer protein PDR16 and related proteins; [I]	6132	6103	5651	6105	6160	6181	6229	6424	5513	7484	5897	6281
Mp1g15320	LIG1; DNA ligase 1 [EC:6.5.1.1 6.5.1.6 6.5.1.7]	725	790	648	798	851	868	830	755	753	860	806	692
Mp1g15330	REEP5_6; receptor expression-enhancing protein 5/6	21966	15162	13587	14999	15719	16523	14227	16389	13100	17955	11585	12691
Mp1g15340	DMRTA motif	5404	6525	5985	8146	8730	7383	6998	7045	6547	7200	7411	5933
Mp1g15350	ETNK, EKI; ethanolamine kinase [EC:2.7.1.82]	1825	1906	1600	1951	2053	1892	1780	2005	1619	2053	1502	1646
Mp1g15360	Alpha-D-galactosidase (melibiase); C-term missing; [G]	1259	1508	1164	1191	1343	1419	1146	1260	1128	1647	1159	1139
Mp1g15370	F-box domain profile.	17	19	10	14	20	19	19	51	27	31	26	23
Mp1g15410	Acyl-CoA-binding protein; N-term missing; C-term missing; [I]	552	525	543	660	634	575	544	655	658	663	662	689
Mp1g15420	consensus disorder prediction	2422	2103	2047	2668	2762	2724	2727	2715	2627	2675	2713	2607
Mp1g15430	serC, PSAT1; phosphoserine aminotransferase [EC:2.6.1.52]	2914	2984	2858	3808	3997	3711	3643	4509	3529	4177	2543	3084
Mp1g15440	RP-L27Ae, RPL27A; large subunit ribosomal protein L27Ae	14523	13589	13783	15966	15253	15661	16538	17231	16920	17397	15996	16474
Mp1g15450	Mu-crystallin; [E]	199	278	198	246	243	192	298	248	283	302	267	298
Mp1g15460	OS07G0633000 PROTEIN	821	887	870	684	784	636	789	737	829	764	717	766
Mp1g15470	Junctional membrane complex protein Junctophilin and related MORN repeat proteins; N-term missing; C-term missing; [R]	75	119	67	112	107	118	118	82	123	89	95	110
Mp1g15480	Zinc finger CCHC-type profile.	519	516	624	638	674	631	688	669	633	656	573	620
Mp1g15490	M48_Ste24p_like	3358	3773	3147	3017	2860	2617	2972	2985	3015	3227	3377	3551
Mp1g15500	INTS3; integrator complex subunit 3	2911	2953	3174	3113	3186	3292	3388	3270	3227	3095	3393	3370
Mp1g15520	SERAC1; protein SERAC1	3259	3201	2409	4793	4633	4007	3086	4286	2325	4140	1913	1904
Mp1g15530	glgC; glucose-1-phosphate adenylyltransferase [EC:2.7.7.27]	7891	6459	5986	10302	8726	6852	6260	7972	5206	6868	3160	2911
Mp1g15560	RRM_like_XS	3791	3675	3979	4050	3818	3727	3694	3621	3537	3313	3897	3108
Mp1g15580	RNA polymerase II, large subunit; N-term missing; [K]	1400	819	1445	1083	952	1002	1367	814	726	2126	1586	2364
Mp1g15590	Myosin class II heavy chain; N-term missing; C-term missing; [Z]	41	20	57	45	58	44	51	40	43	44	56	31
Mp1g15600	Casein Kinase 2 substrate	240	205	205	233	165	225	224	226	233	276	180	213
Mp1g15610	Stress responsive protein; [R]	4630	2356	1391	1955	1994	1863	1450	2065	1579	2267	1350	1479
Mp1g15620	REX1, REXO1, RNH70; RNA exonuclease 1 [EC:3.1.-.-]	793	784	774	765	820	941	895	923	861	940	783	1053
Mp1g15630	RFWD3; E3 ubiquitin-protein ligase RFWD3 [EC:2.3.2.27]	643	538	709	610	611	642	711	589	646	619	691	763
Mp1g15660	Zn finger proteins; N-term missing; C-term missing; [R]	436	739	1102	397	502	396	736	551	707	400	1411	981
Mp1g15670	SUCCINATE DEHYDROGENASE SUBUNIT 5, MITOCHONDRIAL	3492	3191	3344	3845	3884	3764	3433	3546	3646	3651	3888	3834
Mp1g15680	RNF1_2; E3 ubiquitin-protein ligase RNF1/2 [EC:2.3.2.27]	751	784	720	843	841	949	870	923	867	917	889	982
Mp1g15690	K07052; uncharacterized protein	1004	1014	990	1047	1027	952	1105	1108	1061	1049	1014	1098
Mp1g15700	TONB-DEPENDENT HEME RECEPTOR A	23	13	17	31	46	34	28	51	19	28	17	35
Mp1g15710	Coil	706	781	816	783	810	851	932	802	913	1058	805	1121
Mp1g15720	ccmH; cytochrome c-type biogenesis protein CcmH	742	743	739	862	881	844	752	877	783	899	768	738
Mp1g15730	CDC20; cell division cycle 20, cofactor of APC complex	3461	3447	3485	3913	4380	4592	3347	3199	3212	3430	2671	2990
Mp1g15760	GLO1, gloA; lactoylglutathione lyase [EC:4.4.1.5]	1553	1709	1696	1732	1463	1479	1597	1482	1761	1561	1620	1671
Mp1g15780	GLO1, gloA; lactoylglutathione lyase [EC:4.4.1.5]	1585	1772	1810	1819	1625	1715	1419	1308	1961	1481	1625	1702
Mp1g15790	F-BOX PROTEIN	671	175	154	137	200	203	127	141	223	162	188	175
Mp1g15800	TPR repeat-containing protein; C-term missing; [R]	2111	901	974	963	1108	1037	1081	1079	869	988	927	795
Mp1g15820	Gamma-glutamyl cyclotransferase-like	2964	2759	2659	2453	2609	3182	3033	3234	2611	3037	2620	3235
Mp1g15830	SEC61A; protein transport protein SEC61 subunit alpha	1440	1704	1734	1249	1201	1353	1654	1276	1465	1391	1558	1852
Mp1g15850	-	1422	2599	2722	1159	1155	1008	1804	1457	2298	1679	3091	3195
Mp1g15860	LIPA; lysosomal acid lipase/cholesteryl ester hydrolase [EC:3.1.1.13]	77	130	164	84	80	55	63	91	89	43	28	37
Mp1g15870	COPII vesicle protein; [U]	2564	2486	2540	2476	2676	2730	2541	2668	2533	2743	2176	2466
Mp1g15880	-	66	45	69	47	35	63	53	71	48	84	66	79
Mp1g15890	F-box-like	2099	2843	2952	2405	2499	2564	3106	2888	3225	3088	3528	3532
Mp1g15910	TFIIE2, GTF2E2, TFA2; transcription initiation factor TFIIE subunit beta	1265	1332	1404	1394	1292	1287	1373	1525	1474	1404	1562	1473
Mp1g15930	Neurochondrin/leucine-rich protein (Neurochondrin); C-term missing; [S]	541	613	565	612	685	698	604	662	622	642	516	645
Mp1g15940	Predicted oxidoreductase; [R]	1009	973	1116	1042	1009	1019	1042	1085	1004	1159	1022	1206
Mp1g15960	AP1M; AP-1 complex subunit mu	8512	8948	8767	8400	8467	8410	9021	9356	8696	9820	8828	8850
Mp1g15970	PLASTID-LIPID-ASSOCIATED PROTEIN 13, CHLOROPLASTIC-RELATED	1034	1115	1127	1035	931	1143	1145	1421	1239	1381	1057	1395
Mp1g15980	consensus disorder prediction	247	143	669	240	220	132	248	78	137	87	224	162
Mp1g15990	CYP90A1, CPD; cytochrome P450 family 90 subfamily A1 [EC:1.14.-.-]	560	549	717	615	586	452	435	585	505	347	451	265
Mp1g16010	UXE, uxe; UDP-arabinose 4-epimerase [EC:5.1.3.5]	5064	4174	4267	4409	4221	4362	4749	4287	5047	4657	5465	5202
Mp1g16030	ESCO, ECO1; N-acetyltransferase [EC:2.3.1.-]	95	140	148	127	130	139	105	106	129	92	108	95
Mp1g16040	consensus disorder prediction	8411	9406	8605	11488	11884	11201	11564	11833	11149	12599	9067	10097
Mp1g16070	2-enoyl-CoA hydratase/3-hydroxyacyl-CoA dehydrogenase/Peroxisomal 3-ketoacyl-CoA-thiolase, sterol-binding domain and related enzymes; [I]	2563	2515	2227	2678	2489	2205	2348	2306	2687	2564	2656	2723
Mp1g16100	CBM20	12265	11553	9394	11264	11334	11020	10861	10575	9571	12077	9128	8919
Mp1g16110	Transcription factor IIB; C-term missing; [K]	333	269	249	346	415	252	356	282	279	354	168	170
Mp1g16120	G-PROTEIN COUPLED RECEPTOR	1779	1774	1673	1589	1625	1569	1472	1586	1579	1602	1412	1456
Mp1g16140	VQ motif	2308	2411	3031	2911	2931	2748	2196	2309	2341	2140	3035	3042
Mp1g16150	consensus disorder prediction	619	698	635	787	750	732	708	784	769	695	647	701
Mp1g16160	Uncharacterized conserved protein; N-term missing; [S]	151	125	115	153	127	124	141	121	113	143	121	114
Mp1g16170	frmA, ADH5, adhC; S-(hydroxymethyl)glutathione dehydrogenase / alcohol dehydrogenase [EC:1.1.1.284 1.1.1.1]	4095	4546	4547	4234	4267	4263	3937	4011	4031	3931	3293	4054
Mp1g16180	Uncharacterized membrane protein; [S]	239	229	214	246	285	248	292	406	331	247	321	302
Mp1g16190	Uncharacterized membrane protein; N-term missing; [S]	774	780	757	815	745	753	890	1044	982	945	771	794
Mp1g16210	Plant phospholipid transfer protein signature	282	359	487	552	535	419	379	575	534	474	422	345
Mp1g16230	DUSP, MKP; dual specificity MAP kinase phosphatase [EC:3.1.3.16 3.1.3.48]	3047	3022	2861	3374	3366	3301	3417	3663	3218	3589	3432	3328
Mp1g16240	AMY, amyA, malS; alpha-amylase [EC:3.2.1.1]	637	765	676	843	908	738	751	761	706	846	580	632
Mp1g16260	X8_cls	147	262	335	257	230	243	218	334	227	199	100	128
Mp1g16270	FAS1 domain	949	604	957	616	849	728	372	374	402	413	306	215
Mp1g16280	consensus disorder prediction	756	886	762	607	529	656	713	656	681	718	707	696
Mp1g16290	ispE; 4-diphosphocytidyl-2-C-methyl-D-erythritol kinase [EC:2.7.1.148]	1694	1474	1344	1741	1711	1552	1536	1679	1557	1351	1574	1305
Mp1g16300	Predicted membrane protein; [S]	9102	9009	8283	8417	9159	11221	11453	12588	9694	12379	7575	9890
Mp1g16320	Coil	2575	2812	2693	3213	3573	3297	2743	3193	2901	2770	2899	2722
Mp1g16330	THIOL-DISULFIDE OXIDOREDUCTASE DCC	998	1279	936	1372	1282	952	923	858	997	1087	1618	946
Mp1g16340	DCAF4; DDB1- and CUL4-associated factor 4	459	608	563	640	659	637	710	594	637	615	559	618
Mp1g16350	CDCA7, JPO1; cell division cycle-associated protein 7	941	630	561	544	598	674	674	616	507	779	646	669
Mp1g16360	MDN1, REA1; midasin	1975	2078	2281	1901	2275	2749	2404	2353	2433	2540	2175	2572
Mp1g16370	-	134	89	170	107	147	90	161	126	181	131	154	147
Mp1g16390	TC.MATE, SLC47A, norM, mdtK, dinF; multidrug resistance protein, MATE family	377	328	289	702	677	538	493	578	371	461	571	365
Mp1g16410	PIR; quercetin 2,3-dioxygenase [EC:1.13.11.24]	1137	987	984	1425	1505	1476	1206	1483	1260	1234	1070	1083
Mp1g16420	DPYD; dihydropyrimidine dehydrogenase (NADP+) [EC:1.3.1.2]	5056	3912	4329	4135	4435	4551	4824	4259	4596	5977	6329	6908
Mp1g16430	USP12_46; ubiquitin carboxyl-terminal hydrolase 12/46 [EC:3.4.19.12]	1491	1466	1646	1469	1406	1309	1553	1643	1717	1362	1648	1518
Mp1g16440	ppc; phosphoenolpyruvate carboxylase [EC:4.1.1.31]	6517	9507	10314	5378	5248	4646	7878	6319	6829	6961	8758	6863
Mp1g16450	clpB; ATP-dependent Clp protease ATP-binding subunit ClpB	469	475	473	421	443	351	480	498	427	428	350	358
Mp1g16460	NOB1; RNA-binding protein NOB1	1175	1102	1197	1483	1434	1377	1392	1771	1542	1434	1301	1342
Mp1g16470	Uncharacterized conserved protein, contains BTB/POZ domain; C-term missing; [R]	590	723	689	801	920	885	907	1202	902	1101	1012	1158
Mp1g16480	miaA, TRIT1; tRNA dimethylallyltransferase [EC:2.5.1.75]	337	457	474	457	522	539	628	582	565	605	563	759
Mp1g16490	RRP40, EXOSC3; exosome complex component RRP40	809	737	874	797	811	729	752	777	848	894	804	937
Mp1g16500	ER lumen protein retaining receptor; [U]	4348	3800	3998	4518	4442	4139	4039	4360	3823	4098	4013	4072
Mp1g16510	PROTEIN ELF4-LIKE 4	1709	2106	1992	1998	1871	1525	1759	1692	1858	1704	2009	1857
Mp1g16520	CALM; calmodulin	306	377	402	273	256	211	206	220	238	192	117	105
Mp1g16530	-	20	38	46	21	36	8	18	10	10	5	10	5
Mp1g16540	Prokaryotic membrane lipoprotein lipid attachment site profile.	2806	2645	2468	2711	2415	2111	2520	2380	2803	2311	2739	2362
Mp1g16550	PGRMC1_2; membrane-associated progesterone receptor component	11904	9899	9206	13460	12900	11760	10325	10858	10276	10126	11140	9469
Mp1g16560	consensus disorder prediction	1339	1365	1494	1475	1618	1550	1518	1443	1529	1475	1432	1496
Mp1g16590	ALKBH5; mRNA N6-methyladenine demethylase [EC:1.14.11.53]	3335	3149	3350	3241	3136	2858	3230	3233	3226	3030	2830	2671
Mp1g16660	UNCHARACTERIZED	957	945	975	1301	1359	1624	1352	1563	1277	1538	1129	1388
Mp1g16670	N-arginine dibasic convertase NRD1 and related Zn2+-dependent endopeptidases, insulinase superfamily; C-term missing; [O]	440	403	508	566	556	884	679	610	547	654	401	696
Mp1g16680	PSMD7, RPN8; 26S proteasome regulatory subunit N8	5433	5426	5800	5612	5306	5295	5201	5332	5300	5354	5451	5652
Mp1g16690	mraY; phospho-N-acetylmuramoyl-pentapeptide-transferase [EC:2.7.8.13]	967	1096	1143	1093	1033	1128	1125	1123	1017	1043	916	1047
Mp1g16700	CKS1; cyclin-dependent kinase regulatory subunit CKS1	888	677	999	970	1086	898	844	737	812	807	967	801
Mp1g16710	RTSC, SPG8; WASH complex subunit strumpellin	1288	1389	1410	1466	1370	1468	1574	1523	1518	1532	1370	1442
Mp1g16730	RP-S3e, RPS3; small subunit ribosomal protein S3e	30858	36007	32944	37658	37661	33921	36271	38583	37213	39465	32440	38226
Mp1g16740	C2H2 ZINC FINGER CGI-62-RELATED	725	752	746	646	666	680	678	722	696	634	692	690
Mp1g16760	BRF1, GTF3B; transcription factor IIIB 90 kDa subunit	1139	1039	1024	1050	1088	1049	1211	1156	1299	1123	1012	984
Mp1g16770	PSMA4; 20S proteasome subunit alpha 3 [EC:3.4.25.1]	4162	4374	4687	4396	4015	4029	4258	4569	4299	4489	4430	4378
Mp1g16780	OS03G0176600 PROTEIN	1747	1930	1787	1531	1721	1850	1996	2226	1898	1966	1570	1860
Mp1g16790	consensus disorder prediction	2970	3015	2915	3200	3065	3383	3528	3870	3760	3501	2945	3168
Mp1g16800	HY5; transcription factor HY5	2265	1808	1573	1725	1651	1853	1631	1780	1560	1913	1431	1551
Mp1g16810	MSL1_2_3; mechanosensitive ion channel protein 1/2/3	1680	1686	1839	1777	1861	1846	2027	1724	1815	1936	1831	1833
Mp1g16820	SCPL-I; serine carboxypeptidase-like clade I [EC:3.4.16.-]	3108	3294	3649	4019	3785	3046	3288	3414	3328	3107	3198	2814
Mp1g16830	RTF1; RNA polymerase-associated protein RTF1	3087	3270	3382	3818	4235	4329	3978	3878	3945	3892	3695	4066
Mp1g16850	LHCB4; light-harvesting complex II chlorophyll a/b binding protein 4	51481	64313	70458	36822	38158	35699	48377	40585	46775	44648	53526	55468
Mp1g16860	OUTER ENVELOPE PORE PROTEIN 21B, CHLOROPLASTIC	1774	2005	1974	1736	1708	1551	1926	1862	1942	1959	1723	1982
Mp1g16870	Coil	2798	3229	2922	3102	3082	3366	3290	3358	3355	3471	3204	3412
Mp1g16880	DRAP1, NC2-alpha; Dr1-associated corepressor	1000	1075	1243	1386	1242	1163	1393	1273	1331	1193	1216	1142
Mp1g16890	URA4, pyrC; dihydroorotase [EC:3.5.2.3]	1395	1513	1534	1507	1632	1579	1539	1514	1501	1599	1403	1525
Mp1g16900	3BETAHSDD; plant 3beta-hydroxysteroid-4alpha-carboxylate 3-dehydrogenase [EC:1.1.1.418]	5207	5427	5506	5420	5508	5626	6092	5700	5620	6356	5116	5868
Mp1g16910	Protein kinase PCTAIRE and related kinases; [R]	2112	2029	1999	2108	2366	2640	2131	2532	2286	2682	2214	2704
Mp1g16920	consensus disorder prediction	510	347	423	332	422	632	553	502	394	672	448	703
Mp1g16930	WDR45, WIPI4, WIPI3; WD repeat-containing protein 45	9054	10239	9175	9879	10538	9224	8743	9044	8462	10008	9976	8800
Mp1g16950	IPO8, RANBP8; importin-8	151	105	105	122	177	160	147	136	95	158	119	131
Mp1g16960	-	64	71	90	61	74	79	106	57	84	70	55	89
Mp1g16970	GID8; glucose-induced degradation protein 8	698	783	832	652	746	725	841	815	822	851	864	864
Mp1g16980	TM9SF3; transmembrane 9 superfamily member 3	8591	8402	7759	8262	8563	9809	9207	9822	8454	10099	7672	9438
Mp1g16990	MAK21, NOC1, CEBPZ; ribosome biogenesis protein MAK21	1592	1596	1514	1497	1593	1511	2128	1983	2037	1902	1561	1920
Mp1g17000	CDC73; parafibromin	1114	1325	1268	1298	1379	1325	1487	1396	1459	1297	1168	1513
Mp1g17010	Chromatin remodeling complex SWI/SNF, component SWI2 and related ATPases (DNA/RNA helicase superfamily); [BK]	5188	4790	5271	5665	6011	6123	6401	6229	5839	5498	5734	5698
Mp1g17020	Protein CHLORORESPIRATORY REDUCTION 7	1461	1264	1341	1089	1154	1273	1188	1115	1232	1294	1238	1689
Mp1g17030	UPF0041 BRAIN PROTEIN 44-RELATED	6725	7879	8558	8065	7582	7515	8297	8183	8516	7898	6350	7945
Mp1g17040	consensus disorder prediction	2038	2279	2622	2282	2449	2825	2773	2811	2667	2877	2262	2681
Mp1g17050	EMC1; ER membrane protein complex subunit 1	4540	4539	4648	4935	5071	5428	5210	5249	4827	5152	4377	5012
Mp1g17060	NDUFA12; NADH dehydrogenase (ubiquinone) 1 alpha subcomplex subunit 12	1572	1472	1493	1354	1389	1228	1404	1724	1438	1438	1335	1443
Mp1g17070	Molybdate transporter of MFS superfamily	640	2434	3122	891	806	525	1411	1002	1861	853	2640	2349
Mp1g17090	SGR, SGRL; magnesium dechelatase [EC:4.99.1.10]	201	164	112	709	361	292	354	477	264	235	344	520
Mp1g17100	F-box domain profile.	97	82	70	121	108	174	112	170	98	193	80	134
Mp1g17120	WDR61, REC14, SKI8; WD repeat-containing protein 61	2306	2040	2242	2361	2232	2478	2634	2412	2611	2961	2766	2967
Mp1g17130	MRPS23; small subunit ribosomal protein S23	1244	1362	1491	1376	1290	1288	1311	1342	1350	1418	1157	1334
Mp1g17140	-	227	234	243	247	250	253	276	276	301	295	271	297
Mp1g17150	Uncharacterized conserved protein; N-term missing; C-term missing; [S]	904	901	835	1134	1050	1047	1051	1284	1063	1090	999	1032
Mp1g17160	consensus disorder prediction	658	370	374	485	453	447	372	406	316	444	296	334
Mp1g17170	Glutaredoxin	2580	2778	2433	2725	2636	1978	2368	2461	2356	2374	2333	1869
Mp1g17180	ACS; 1-aminocyclopropane-1-carboxylate synthase [EC:4.4.1.14]	2011	2361	2316	2138	2028	1898	2313	2064	2259	2155	2051	2185
Mp1g17190	-	12	18	13	39	29	24	49	36	35	22	23	34
Mp1g17210	MYBP; transcription factor MYB, plant	10	34	43	10	28	23	929	774	727	987	784	781
Mp1g17230	cGMP-dependent protein kinase; N-term missing; C-term missing; [T]	495	425	406	519	562	581	541	585	547	566	505	541
Mp1g17240	RNA Methylase, SpoU family; [A]	824	953	942	995	1028	1033	944	1077	948	975	830	995
Mp1g17250	SAM50, TOB55, bamA; outer membrane protein insertion porin family	2812	3196	3043	2815	2689	2555	2768	2874	2916	2656	2600	2420
Mp1g17260	Uncharacterized conserved protein; [S]	2737	2762	2903	3227	3367	3165	2971	2992	2874	2629	2324	2376
Mp1g17270	-	50	45	57	24	26	21	39	14	32	14	42	17
Mp1g17280	consensus disorder prediction	219	209	195	207	211	236	272	261	246	0	0	0
Mp1g17290	-	116	111	112	152	118	125	159	113	143	2	0	1
Mp1g17300	Reticulon	709	703	515	702	655	784	801	763	803	2	2	4
Mp1g17320	-	70	52	65	160	151	93	67	59	59	32	49	58
Mp1g17340	Acetylglucosaminyltransferase EXT1/exostosin 1; [GMW]	1323	1528	1560	1780	1774	1542	1743	1539	1712	1589	1620	1473
Mp1g17360	KIF15; kinesin family member 15	252	291	372	350	441	371	323	327	291	268	210	201
Mp1g17370	Acetylglucosaminyltransferase EXT1/exostosin 1; [GMW]	3012	2703	2890	3782	3758	3511	2889	3168	2968	3299	3974	3000
Mp1g17380	SLC30A2, ZNT2; solute carrier family 30 (zinc transporter), member 2	2229	2276	2881	2263	2373	2376	2064	2155	2526	2157	2639	2460
Mp1g17390	Reductases with broad range of substrate specificities; [R]	1561	1397	1684	1757	1511	1276	1362	1372	1431	1471	1895	1370
Mp1g17400	Uncharacterized conserved protein, contains RCC1 domain; [S]	1293	1510	1369	1519	1458	1357	1541	1532	1392	1570	1386	1703
Mp1g17410	PRCC; proline-rich protein PRCC	1014	929	1109	1022	1113	1026	1081	997	1097	1048	1060	1095
Mp1g17415	gnl, RGN; gluconolactonase [EC:3.1.1.17]	845	653	725	479	445	480	404	441	414	658	576	512
Mp1g17420	SLC25A1, CTP; solute carrier family 25 (mitochondrial citrate transporter), member 1	1301	677	663	616	588	545	655	565	644	804	708	650
Mp1g17430	SF4; splicing factor 4	86	106	93	119	159	106	113	169	116	126	105	116
Mp1g17440	Kinesin light chain; N-term missing; [Z]	1031	1020	1153	934	1001	1170	1205	1303	1375	1227	1080	1548
Mp1g17450	CDC40, PRP17; pre-mRNA-processing factor 17	1644	1864	1509	1888	1873	1925	1934	2000	1771	1562	1640	1758
Mp1g17490	Coil	2119	2596	2468	2556	2635	2588	3021	3286	3239	3199	2775	3437
Mp1g17500	NDUFA13; NADH dehydrogenase (ubiquinone) 1 alpha subcomplex subunit 13	4540	5109	4908	4975	4811	4699	5122	5552	5065	5498	4806	4993
Mp1g17510	consensus disorder prediction	200	211	212	212	248	218	270	216	252	224	221	226
Mp1g17520	consensus disorder prediction	384	390	402	429	383	417	438	530	504	478	428	481
Mp1g17530	Protein of unknown function (DUF819)	2297	2463	2173	2152	2364	2106	2399	2666	2440	2545	2245	2497
Mp1g17540	Phospholipase/carboxyhydrolase; [E]	2031	1389	1390	2373	2524	1960	1070	1886	1392	1240	1004	690
Mp1g17550	Predicted ATP-dependent RNA helicase FAL1, involved in rRNA maturation, DEAD-box superfamily; N-term missing; [J]	480	494	482	397	417	371	555	626	570	561	563	642
Mp1g17560	E3.1.1.11; pectinesterase [EC:3.1.1.11]	85	85	140	290	357	302	144	192	207	194	102	98
Mp1g17580	Legume lectin domain	936	702	534	759	635	531	534	824	1015	686	1388	1664
Mp1g17590	E1.6.5.4; monodehydroascorbate reductase (NADH) [EC:1.6.5.4]	6484	5441	5125	5222	4777	4355	4093	4579	4930	4807	4713	4323
Mp1g17600	COBRA-LIKE PROTEIN 7	1226	1898	2208	907	967	1109	2003	1839	1513	1749	1023	1303
Mp1g17610	OS01G0729900 PROTEIN	4784	3677	4040	3038	3403	3738	4893	3986	5475	5114	7518	7634
Mp1g17630	Glutaredoxin-related protein; [O]	2153	2502	2805	2123	2120	2476	2972	2458	3058	3193	3517	4596
Mp1g17640	leuD, IPMI-S; 3-isopropylmalate/(R)-2-methylmalate dehydratase small subunit [EC:4.2.1.33 4.2.1.35]	5841	5285	5659	6233	6446	5637	4992	5638	5517	5842	4907	6056
Mp1g17650	MCM3; DNA replication licensing factor MCM3 [EC:3.6.4.12]	199	204	246	247	295	231	274	258	292	256	174	187
Mp1g17660	CFL; cofilin	1379	1255	1415	1226	1186	1411	1300	1371	1408	1712	1397	1835
Mp1g17670	LATE EMBRYOGENESIS ABUNDANT PROTEIN, GROUP 2	662	447	468	546	642	666	819	593	850	704	699	1253
Mp1g17680	consensus disorder prediction	613	733	667	794	842	775	1007	729	890	1091	1408	1209
Mp1g17690	psbR; photosystem II 10kDa protein	28	38	43	46	40	53	71	63	69	49	92	97
Mp1g17700	consensus disorder prediction	383	690	766	1166	1112	1093	1252	912	954	1311	1353	1192
Mp1g17710	E5.2.1.8; peptidylprolyl isomerase [EC:5.2.1.8]	1049	1017	925	1378	1453	1453	1219	1307	1033	1164	1004	1074
Mp1g17720	Serine/threonine protein kinase; [T]	1262	1431	1657	1552	1680	1536	1658	1513	1624	1543	1742	1692
Mp1g17730	RP-L18Ae, RPL18A; large subunit ribosomal protein L18Ae	55174	60448	61705	54488	56529	59342	62100	63948	67921	67075	58694	68668
Mp1g17740	ALG2; alpha-1,3/alpha-1,6-mannosyltransferase [EC:2.4.1.132 2.4.1.257]	1397	1275	1234	1421	1493	1433	1455	1318	1340	1487	1316	1371
Mp1g17750	ESTERASE, PUTATIVE (DUF303)-RELATED	1988	2016	2132	1604	1634	1851	2158	1949	2038	2313	1894	2375
Mp1g17760	Ankyrin repeat	13172	11789	13696	11127	11645	10978	10572	8987	11012	11573	13942	12413
Mp1g17770	CNOT6, CCR4; CCR4-NOT transcription complex subunit 6 [EC:3.1.13.4]	3871	4081	4189	3792	4319	4399	4570	5058	4635	5054	4340	5007
Mp1g17790	Histone H3 (Lys4) methyltransferase complex, subunit SET1 and related methyltransferases; N-term missing; [BK]	3239	3341	3540	3268	3809	4234	4175	3857	3464	3776	3688	3869
Mp1g17800	-	8039	10331	12505	9748	10660	8578	10237	8363	10128	9670	13799	11008
Mp1g17810	CENPE; centromeric protein E	88	105	126	123	127	161	139	165	126	167	147	229
Mp1g17820	Conserved Zn-finger protein; C-term missing; [R]	2230	2539	2222	2724	2750	2525	2618	3042	2711	2511	2223	2358
Mp1g17830	CYP704B1; long-chain fatty acid omega-monooxygenase [EC:1.14.14.80]	763	970	816	729	720	901	1254	1491	1110	899	659	771
Mp1g17840	F_box_assoc_1: F-box protein interaction domain	4168	4281	3566	4311	4179	3619	3926	3507	3853	4170	5228	3878
Mp1g17860	consensus disorder prediction	996	838	921	1130	1076	967	793	812	910	841	983	711
Mp1g17870	Uncharacterized conserved protein; [S]	2519	2468	2621	2462	2431	2213	2536	2383	2534	2509	2347	2393
Mp1g17880	Topoisomerase I-binding arginine-serine-rich protein; N-term missing; [K]	723	741	789	785	902	986	952	1028	1016	934	902	1052
Mp1g17900	PWP2, UTP1; periodic tryptophan protein 2	919	1053	1118	1009	1061	1172	1219	1351	1353	1171	888	1196
Mp1g17910	PRODH, fadM, putB; proline dehydrogenase [EC:1.5.5.2]	1084	379	455	488	472	380	396	360	490	479	672	784
Mp1g17920	ASP5; aspartate aminotransferase, chloroplastic [EC:2.6.1.1]	9005	9352	10573	8545	8944	7986	9738	9747	8673	8131	7355	7544
Mp1g17930	NOP53, GLTSCR2; nucleolar protein 53	2127	1983	2120	2111	2172	2111	2372	2196	2351	2302	1932	2074
Mp1g17950	Coil	34	26	28	40	30	25	53	21	28	62	40	51
Mp1g17960	consensus disorder prediction	51	60	59	41	45	42	65	59	55	98	58	58
Mp1g17980	consensus disorder prediction	4224	5978	7107	3560	4027	3557	6290	4823	5645	5579	5867	5834
Mp1g17990	LIG4, DNL4; DNA ligase 4 [EC:6.5.1.1]	1874	1713	1709	1773	1941	2058	1827	1650	1745	1707	1639	1853
Mp1g18000	Armadillo repeat protein VAC8 required for vacuole fusion, inheritance and cytosol-to-vacuole protein targeting; C-term missing; [U]	4627	4146	4395	4540	4530	4485	3750	3575	3694	4033	5722	4811
Mp1g18010	PSMD10; 26S proteasome non-ATPase regulatory subunit 10	1373	1043	1128	1245	1277	1153	1079	995	1176	972	1004	1133
Mp1g18020	START	1159	1365	1573	1143	1273	1216	1247	1125	1343	1061	1180	1124
Mp1g18030	Pentatricopeptide (PPR) repeat profile.	945	1016	854	1210	1448	1447	1253	1608	1099	1334	1003	1010
Mp1g18040	Extracellular protein SEL-1 and related proteins; N-term missing; C-term missing; [MOT]	10106	9231	8794	10380	11386	12456	11629	11531	10975	13101	12199	13452
Mp1g18080	Iron transporter; [P]	1497	1171	1240	1450	1446	1095	1269	1374	1143	1241	1094	1066
Mp1g18090	Domain of unknown function (DUF588)	3089	2966	2715	3738	3575	2888	2930	2913	2869	2921	3438	2503
Mp1g18100	NIT2, yafV; omega-amidase [EC:3.5.1.3]	3731	3433	3224	4668	4183	3807	3109	3481	3038	3534	3213	2993
Mp1g18110	ELF2C, AGO; eukaryotic translation initiation factor 2C	11053	11458	12700	12024	12549	13211	13589	13131	13317	12986	12613	12737
Mp1g18130	tatA; sec-independent protein translocase protein TatA	2775	3120	3370	2563	2654	2491	3209	2871	3076	3015	3122	3595
Mp1g18140	Serine/threonine phosphatase 2C containing leucine-rich repeats, similar to SCN circadian oscillatory protein (SCOP); C-term missing; [T]	424	596	785	311	253	226	497	309	438	417	718	694
Mp1g18150	OSJNBA0011F23.3 PROTEIN	1584	1050	1042	918	868	779	919	930	825	973	751	908
Mp1g18160	Amine oxidase; [Q]	2564	2688	2811	2754	3215	3524	2851	2505	2333	2767	2049	2718
Mp1g18170	5'-3' exonuclease; N-term missing; C-term missing; [L]	1167	1240	1090	1288	1109	1246	1441	1259	1324	1298	1255	1549
Mp1g18180	Cactin; [T]	1802	1689	1549	1884	1999	1750	1703	1810	1676	1538	1697	1446
Mp1g18190	SYVN1, HRD1; E3 ubiquitin-protein ligase synoviolin [EC:2.3.2.27]	4522	4644	4858	4981	4897	4708	4789	4831	4639	4437	4403	4421
Mp1g18200	TER, TSC13, CER10; very-long-chain enoyl-CoA reductase [EC:1.3.1.93]	4215	4034	4480	3829	4265	4326	4105	4480	4381	4542	3374	3939
Mp1g18220	PAR1 PROTEIN	118	147	248	59	50	56	105	153	102	152	84	98
Mp1g18230	RP-S13, rpsM; small subunit ribosomal protein S13	3754	4958	4893	3680	3550	3865	4490	4421	4663	4881	4364	4884
Mp1g18260	consensus disorder prediction	8444	10627	8460	11083	10790	10331	10955	12812	11027	11813	10254	11327
Mp1g18270	consensus disorder prediction	1460	1690	1573	1921	1819	1877	1965	2310	1949	2199	1754	2138
Mp1g18280	Coil	1697	1924	1771	1833	1708	1993	2228	2086	2142	2579	2189	2889
Mp1g18300	cysC; adenylylsulfate kinase [EC:2.7.1.25]	919	1141	988	626	602	700	759	634	982	839	761	841
Mp1g18310	PROTEIN LOW PSII ACCUMULATION 3, CHLOROPLASTIC	1824	2245	2037	1713	1862	1981	2072	1908	2024	1870	1954	2378
Mp1g18320	PEPTIDE TRANSPORTER FAMILY PROTEIN	60	40	74	106	121	104	75	98	81	53	68	73
Mp1g18360	consensus disorder prediction	1889	3403	4584	2230	3073	2785	2739	2850	3069	2230	2826	2851
Mp1g18380	GALS; galactan beta-1,4-galactosyltransferase [EC:2.4.1.-]	688	688	584	859	902	844	634	774	641	868	498	653
Mp1g18400	Dual specificity phosphatase; N-term missing; C-term missing; [V]	843	816	670	770	911	787	822	870	832	858	989	868
Mp1g18410	SQLE, ERG1; squalene monooxygenase [EC:1.14.14.17]	5765	4974	4776	5366	5365	5554	5323	5685	5359	5188	5875	6430
Mp1g18430	EIF6; translation initiation factor 6	2790	2559	2560	2905	3084	2767	2751	2823	2843	3068	2456	2851
Mp1g18440	F-box domain	1959	1760	1938	2043	2235	2403	2127	2547	2162	2531	1998	2653
Mp1g18450	ADIPOR; adiponectin receptor	1328	1157	1007	1492	1492	1685	1403	1664	1341	1502	1200	1440
Mp1g18460	CML; calcium-binding protein CML	2520	1282	1195	2690	2455	1977	1534	2405	1909	2047	2105	1751
Mp1g18470	OS03G0336100 PROTEIN-RELATED	66	457	389	53	15	2	77	33	58	68	251	201
Mp1g18490	-	69	64	53	64	60	65	64	39	74	57	63	49
Mp1g18500	consensus disorder prediction	169	159	246	215	244	260	186	214	210	190	146	137
Mp1g18510	-	3425	3288	2983	2893	2901	3450	3178	3143	3031	3566	3451	3640
Mp1g18520	Molecular chaperone (DnaJ superfamily); C-term missing; [O]	982	898	735	874	797	802	894	763	978	879	712	813
Mp1g18530	Peptide exporter, ABC superfamily; [U]	1465	1373	1355	1190	1106	1045	1053	1060	1127	1118	1123	966
Mp1g18540	consensus disorder prediction	3194	2779	2138	3054	2920	2255	2398	2651	2009	2449	2352	1785
Mp1g18560	CHD6; chromodomain-helicase-DNA-binding protein 6 [EC:3.6.4.12]	2344	2196	2439	2613	2670	2460	2631	2787	2503	2646	2447	2409
Mp1g18570	CCNH; cyclin H	361	445	366	361	414	361	485	381	422	388	386	357
Mp1g18580	GINS2, PSF2; GINS complex subunit 2	549	497	533	626	599	550	416	468	649	522	590	516
Mp1g18590	DYRK2_3_4; dual specificity tyrosine-phosphorylation-regulated kinase 2/3/4 [EC:2.7.12.1]	202	193	171	284	276	248	277	238	250	221	195	156
Mp1g18600	Leucine-rich repeat (LRR) protein, contains calponin homology domain; C-term missing; [Z]	8164	7607	7475	8746	8142	8376	9031	8384	9012	8721	9395	9925
Mp1g18610	dapF; diaminopimelate epimerase [EC:5.1.1.7]	3002	2544	2853	3094	3102	2753	2339	2948	2609	2578	2360	2558
Mp1g18620	RP-LP2, RPLP2; large subunit ribosomal protein LP2	772	709	690	1009	917	798	770	877	926	831	695	714
Mp1g18640	Phosphatidylinositol 4-kinase; [T]	10064	7037	7208	6094	6044	5579	7713	6143	6710	6383	8737	6680
Mp1g18650	Protein transporter of the TRAM (translocating chain-associating membrane) superfamily; [U]	754	911	899	828	880	655	700	636	879	635	1179	723
Mp1g18660	consensus disorder prediction	1151	1327	1259	808	878	845	1093	974	1144	899	1081	987
Mp1g18680	SAP family cell cycle dependent phosphatase-associated protein; [D]	9141	9979	10465	9340	9441	9409	10250	9762	10367	9706	11041	10389
Mp1g18690	queG; epoxyqueuosine reductase [EC:1.17.99.6]	34	47	72	46	47	42	39	18	38	38	14	45
Mp1g18700	NUP188; nuclear pore complex protein Nup188	1541	1568	1839	1433	1707	1823	1610	1750	1592	1598	1340	1545
Mp1g18720	blect_4	85	18	26	343	242	235	108	39	49	42	72	127
Mp1g18730	alpha-D-mannose-specific plant lectins	140	32	50	533	426	407	177	125	263	76	248	210
Mp1g18740	Junctional membrane complex protein Junctophilin and related MORN repeat proteins; N-term missing; C-term missing; [R]	65	88	87	81	98	84	88	59	97	64	53	81
Mp1g18750	USE1; unconventional SNARE in the endoplasmic reticulum protein 1	1730	2027	1848	1973	2168	2078	2211	1938	2214	2272	2500	2722
Mp1g18760	cysK; cysteine synthase [EC:2.5.1.47]	1736	1329	1486	1884	1920	2019	1855	2217	1973	2419	2053	2264
Mp1g18770	consensus disorder prediction	1371	1458	1552	1844	1864	1992	2439	2122	2397	2271	2394	2782
Mp1g18780	Predicted RNA-binding protein SEB4 (RRM superfamily); C-term missing; [R]	76021	85082	86764	77581	71642	67252	83813	67741	89973	87750	116311	105187
Mp1g18800	PSEN1, PS1; presenilin 1 [EC:3.4.23.-]	1004	1005	944	1097	1134	1118	880	1112	930	844	810	922
Mp1g18810	DHPS, dys; deoxyhypusine synthase [EC:2.5.1.46]	2878	3269	3644	2934	3153	3166	3617	3849	3998	3859	3502	3803
Mp1g18830	-	1026	1128	1219	1197	1297	1269	1662	1445	1609	1838	1628	2172
Mp1g18840	Coil	1677	1541	1608	1263	1307	1475	2182	2088	1949	2203	1847	2247
Mp1g18850	consensus disorder prediction	129	76	68	43	57	29	52	56	62	55	66	47
Mp1g18860	cysK; cysteine synthase [EC:2.5.1.47]	3271	3037	2981	2690	2686	2967	4139	3459	3580	3959	3255	3749
Mp1g18880	mntH; manganese transport protein	3819	3757	3604	3780	4139	4559	4619	4802	4449	4038	4449	4979
Mp1g18890	COBRA-LIKE PROTEIN 7	4022	3146	3110	5108	4926	4532	3964	5925	4228	4564	3679	3649
Mp1g18900	PI4KA; phosphatidylinositol 4-kinase A [EC:2.7.1.67]	3990	3944	4370	4868	5363	5998	4972	5142	4677	4936	4995	5226
Mp1g18910	MEMBRANE LIPOPROTEIN-RELATED	60	54	37	54	46	63	93	84	80	91	73	89
Mp1g18920	ATPeF1E, ATP5E, ATP15; F-type H+-transporting ATPase subunit epsilon	7960	9068	9705	8743	8508	7992	8422	9622	8841	9993	7431	9043
Mp1g18930	Cofactor assembly of complex C subunit B, CCB2/CCB4	793	826	873	732	778	902	1040	929	986	1050	910	1183
Mp1g18940	RP-L4, MRPL4, rplD; large subunit ribosomal protein L4	5128	7287	7478	5774	5390	5568	6826	6697	6997	6862	6385	7876
Mp1g18950	SLC44A2_4_5; solute carrier family 44 (choline transporter-like protein), member 2/4/5	831	592	631	803	730	803	717	776	844	615	728	874
Mp1g18960	GOSR2, BOS1; golgi SNAP receptor complex member 2	1136	1131	1079	1489	1479	1423	1311	1363	1495	1605	1434	1442
Mp1g18970	Nucleotide-diphospho-sugar transferase	4154	3681	4362	4124	4397	4130	4496	4730	4192	4525	4688	4409
Mp1g18980	TONB-DEPENDENT HEME RECEPTOR A	4274	4998	4861	4562	4621	4192	5286	5033	5490	5271	5507	6234
Mp1g18990	RP-L3e, RPL3; large subunit ribosomal protein L3e	74415	77611	75757	85545	86119	92828	91190	97566	95504	93126	85806	96373
Mp1g19000	SRP54, ffh; signal recognition particle subunit SRP54 [EC:3.6.5.4]	2174	2246	2139	2022	1773	1799	2020	1809	1990	1851	1846	1705
Mp1g19010	-	43	42	44	35	27	27	29	28	36	38	35	38
Mp1g19020	VDAC2; voltage-dependent anion channel protein 2	16740	16949	18615	15739	15226	14442	15902	16831	15910	16007	14536	15585
Mp1g19030	consensus disorder prediction	180	152	189	157	187	109	107	161	160	122	117	106
Mp1g19040	SLC39A1_2_3, ZIP1_2_3; solute carrier family 39 (zinc transporter), member 1/2/3	660	602	600	1224	1185	926	843	608	522	610	692	690
Mp1g19050	consensus disorder prediction	1250	1654	1414	2002	2086	1628	1491	1543	1413	1372	1840	1225
Mp1g19060	KBTBD3; kelch repeat and BTB domain-containing protein 3	57	79	60	82	80	62	67	52	59	94	87	51
Mp1g19070	GOSR1, GOS1; golgi SNAP receptor complex member 1	848	816	759	835	766	841	825	853	827	805	833	758
Mp1g19080	F-box protein containing LRR; N-term missing; C-term missing; [R]	1378	1111	1137	1063	1133	1103	1137	1270	1193	1212	1243	1169
Mp1g19100	Protein of unknown function (DUF1442)	2227	1817	1645	1451	1709	1613	1638	1989	1785	1739	1674	1755
Mp1g19110	consensus disorder prediction	853	740	705	894	909	903	1136	1042	1042	1020	1060	1001
Mp1g19150	PLD1_2; phospholipase D1/2 [EC:3.1.4.4]	95	160	199	147	84	80	143	108	67	102	77	113
Mp1g19160	consensus disorder prediction	38	19	22	25	19	37	45	27	23	62	25	21
Mp1g19170	VPS50; syndetin	4021	4518	4579	3696	4228	4776	5523	4944	4669	4656	4354	4840
Mp1g19180	SLC9A8, NHE8; solute carrier family 9 (sodium/hydrogen exchanger), member 8	3686	3382	3116	4188	4413	4125	3695	3960	3858	3689	3284	3477
Mp1g19190	-	508	659	881	580	507	592	781	652	759	436	438	516
Mp1g19210	consensus disorder prediction	12299	12138	11565	10976	11333	10449	9889	11530	10308	9927	8188	9294
Mp1g19230	FIG4; phosphatidylinositol 3,5-bisphosphate 5-phosphatase [EC:3.1.3.-]	2713	2815	2754	2822	2794	2850	2934	2880	2658	2958	2814	2854
Mp1g19250	UAF30, SPP27; upstream activation factor subunit UAF30	3126	2581	2325	2625	2730	2594	2285	2314	2228	2325	2096	2113
Mp1g19260	GALT29A; beta-1,6-galactosyltransferase [EC:2.4.1.-]	2871	2952	2698	2802	3055	3411	3303	3458	3045	3676	2969	3162
Mp1g19280	RPB6, POLR2F; DNA-directed RNA polymerases I, II, and III subunit RPABC2	1396	1511	1444	1702	1679	1469	1553	1723	1770	1602	1377	1435
Mp1g19290	MRT43, SWIP; WASH complex subunit 7	1498	1437	1395	1524	1542	1492	1495	1479	1461	1659	1561	1484
Mp1g19300	consensus disorder prediction	691	961	903	620	602	466	572	425	396	445	845	625
Mp1g19310	STP; MFS transporter, SP family, sugar:H+ symporter	21887	9216	8225	9386	8434	5265	4279	4915	4226	4504	5013	2747
Mp1g19320	MRS2, MFM1; magnesium transporter	3614	4084	3667	3542	3779	3249	3897	3604	3766	3584	3352	3443
Mp1g19330	Uncharacterized conserved protein; [S]	2163	2157	2014	1945	1922	1699	2169	1980	2106	1975	2270	2174
Mp1g19350	RNA binding protein (contains RRM repeats); C-term missing; [R]	5243	5349	5337	6359	6803	6929	6588	6484	6302	6431	6155	6409
Mp1g19380	consensus disorder prediction	3755	3425	3722	2491	2803	3633	3393	2692	3518	3604	4428	5170
Mp1g19390	Predicted metal-binding protein; [R]	1172	1121	1070	1069	1125	1193	1233	1199	1094	1179	1080	1281
Mp1g19400	Leucine-rich repeat protein; [S]	870	1541	1659	1604	1622	1607	1932	1697	2240	2406	4004	4084
Mp1g19410	DDX49, DBP8; ATP-dependent RNA helicase DDX49/DBP8 [EC:3.6.4.13]	537	446	459	553	581	653	577	637	575	643	435	595
Mp1g19420	NOC3; nucleolar complex protein 3	1350	1265	1256	1488	1513	1659	1527	1530	1603	1527	1354	1751
Mp1g19430	CRR1; chloroplast NAD(P)H dehydrogenase [EC:1.6.99.-]	613	648	603	578	637	790	688	798	690	866	623	830
Mp1g19450	ETR, ERS; ethylene receptor [EC:2.7.13.-]	4229	4053	4062	3948	4351	4700	4609	4410	4414	4837	4514	4976
Mp1g19470	consensus disorder prediction	4754	3955	4043	3901	4058	3787	4125	4104	3610	3962	4031	3531
Mp1g19480	CIAO1, CIA1; cytosolic iron-sulfur protein assembly protein CIAO1	2684	2927	2859	2669	2775	2917	3020	3004	2928	2906	2929	2989
Mp1g19490	TRAF3IP1, IFT54; TRAF3-interacting protein 1	62	119	100	136	112	100	136	99	112	101	102	98
Mp1g19500	CYP75B1; flavonoid 3'-monooxygenase [EC:1.14.14.82]	720	922	1023	870	1008	804	524	785	813	509	467	387
Mp1g19520	FAF2, UBXD8; FAS-associated factor 2	2453	2256	2210	2301	2363	2146	2211	2390	2280	2067	2259	1834
Mp1g19530	SEC16; COPII coat assembly protein SEC16	4077	3723	3865	3924	4105	3727	4266	4053	3721	3703	3871	3613
Mp1g19540	Major histocompatibility complex protein BAT4, contains G-patch and ankyrin domains; N-term missing; C-term missing; [R]	793	817	934	860	798	817	958	877	900	997	1016	1006
Mp1g19550	Coil	665	594	601	714	669	691	598	659	698	640	430	747
Mp1g19560	OS05G0103500 PROTEIN	1685	1645	1632	1768	1678	1798	1706	1805	1653	1761	1605	1587
Mp1g19570	AP2S1; AP-2 complex subunit sigma-1	1361	1481	1604	1357	1372	1229	1520	1547	1631	1344	1425	1241
Mp1g19580	AL1; phytoene desaturase (3,4-didehydrolycopene-forming) [EC:1.3.99.30]	1028	1214	1228	1063	1131	1316	1538	1368	1354	1367	1208	1406
Mp1g19590	consensus disorder prediction	1048	1299	1642	1206	1485	1498	1715	1404	1837	1447	2028	2033
Mp1g19620	MTX; metaxin	1378	1287	1443	1375	1412	1301	1641	1471	1436	1360	1265	1384
Mp1g19640	STK38, NDR; serine/threonine kinase 38 [EC:2.7.11.1]	4981	5267	5734	4971	5196	4938	5142	5227	5109	5179	4762	4973
Mp1g19650	FKBP4_5; FK506-binding protein 4/5 [EC:5.2.1.8]	4787	4869	4718	4584	4718	4930	4605	5292	4871	4332	3464	3859
Mp1g19660	METHYLTRANSFERASE FAMILY PROTEIN-RELATED	523	567	482	589	658	614	632	649	607	645	553	655
Mp1g19670	Glyoxylate/hydroxypyruvate reductase (D-isomer-specific 2-hydroxy acid dehydrogenase superfamily); [C]	6517	6748	6698	6084	6370	6459	6602	6227	6621	7503	6926	8271
Mp1g19680	Predicted E3 ubiquitin ligase; N-term missing; C-term missing; [O]	4864	6116	7095	6932	7256	6758	8127	7983	8359	7591	9972	9233
Mp1g19710	Uncharacterized conserved protein; [S]	1931	1767	1765	2160	2457	2657	2500	2466	2575	2796	3369	3630
Mp1g19720	SNAPC1; snRNA-activating protein complex subunit 1	1011	1025	884	1566	1606	1774	1371	1809	1402	1600	1412	1719
Mp1g19730	consensus disorder prediction	333	401	400	483	489	447	484	549	497	469	482	437
Mp1g19740	Predicted glycine cleavage system H protein; [E]	667	726	675	869	868	943	815	1004	863	932	802	854
Mp1g19750	Serine/threonine protein kinase; N-term missing; [T]	154	229	272	197	181	180	227	271	193	271	203	198
Mp1g19760	consensus disorder prediction	948	1503	1599	957	1032	1066	1610	1243	1182	1487	1275	1507
Mp1g19770	PIGU; GPI-anchor transamidase subunit U	1047	1050	978	1176	1093	1142	1231	1193	1198	1140	952	1052
Mp1g19780	Coil	1613	1582	1464	1540	1661	1623	1679	2100	1635	2079	1825	2020
Mp1g19790	ftsH, hflB; cell division protease FtsH [EC:3.4.24.-]	5220	5300	4728	5093	5271	5453	5059	5092	5026	5440	5559	5263
Mp1g19800	-	21	24	52	26	14	4	27	35	20	20	12	26
Mp1g19820	PAO4, PAO3, PAO2; polyamine oxidase [EC:1.5.3.17 1.5.3.-]	1068	1211	1873	1431	1648	1307	1263	1340	1477	996	1783	1385
Mp1g19830	Coil	1065	1085	1079	1205	1266	1406	1263	1209	1311	1363	1072	1404
Mp1g19850	OS01G0363500 PROTEIN	1941	2820	2564	1437	1380	1265	1865	1300	1898	1689	2046	2121
Mp1g19860	HTATIP2; oxidoreductase [EC:1.1.1.-]	2267	3147	3021	2534	2331	2524	2712	2882	3131	3505	3257	4311
Mp1g19900	DLAT, aceF, pdhC; pyruvate dehydrogenase E2 component (dihydrolipoamide acetyltransferase) [EC:2.3.1.12]	4210	4019	4379	4258	4725	4810	5261	5217	5073	4977	4228	4671
Mp1g19910	PLASTID DIVISION PROTEIN PDV2	1803	1920	1885	1711	1669	2134	1957	1985	1932	2038	1850	1900
Mp1g19930	APC11; anaphase-promoting complex subunit 11	144	208	165	278	297	233	204	229	185	188	165	180
Mp1g19940	Mitochondrial Fe/S cluster exporter, ABC superfamily; [U]	1865	1705	1721	1767	1722	1732	1835	1756	1820	1824	1656	1703
Mp1g19960	Amidases; [J]	1211	1077	1147	1270	1189	1022	883	947	926	1059	772	665
Mp1g19970	RP-L5, MRPL5, rplE; large subunit ribosomal protein L5	3966	4941	4763	4319	4099	3948	4334	4312	4629	4348	4041	4342
Mp1g19980	Myosin class II heavy chain; N-term missing; [Z]	8119	10416	11993	9638	10560	9408	11428	9667	9805	9775	11676	8874
Mp1g20000	cpxA; two-component system, OmpR family, sensor histidine kinase CpxA [EC:2.7.13.3]	1050	1059	1174	1318	1446	1131	1282	1234	1233	1097	1169	1212
Mp1g20010	consensus disorder prediction	39	51	48	50	93	84	50	58	67	74	59	34
Mp1g20040	EREBP; EREBP-like factor	9535	6711	6437	6615	7046	6867	6964	9291	6459	7409	7471	7597
Mp1g20050	-	50	27	38	29	34	34	45	46	36	42	41	51
Mp1g20070	pip; proline iminopeptidase [EC:3.4.11.5]	2449	2587	2612	2750	2814	2598	2587	2435	2608	2496	2833	2541
Mp1g20080	Predicted NAD-dependent oxidoreductase; [R]	6813	6235	5895	6955	6671	6776	5854	6220	5815	6543	5570	5345
Mp1g20090	-	1687	2103	2420	1641	1689	1545	2078	1741	2000	1797	2182	1936
Mp1g20110	Histone deacetylase complex, catalytic component HDA1; N-term missing; [B]	2289	2304	2385	2406	2412	2443	2337	2331	2154	2234	2262	2177
Mp1g20130	Acetylglucosaminyltransferase EXT2/exostosin 2; [GMW]	5719	3187	3580	4903	5053	5384	4132	4051	3930	4578	4962	4914
Mp1g20140	BUD31, G10; bud site selection protein 31	1369	1653	1666	1779	1673	1486	1716	1594	1626	1573	1486	1481
Mp1g20160	FBXO7; F-box protein 7	863	1032	1133	1379	1472	1565	1809	1860	1893	1886	1803	1963
Mp1g20180	GP63; leishmanolysin [EC:3.4.24.36]	2390	2402	2853	2377	2451	2203	2490	2298	2417	2306	2197	1897
Mp1g20190	-	36	34	38	44	50	39	65	69	25	53	19	36
Mp1g20200	SULTR4; sulfate transporter 4	1845	4152	5332	1411	1570	1629	1737	1648	2137	1600	2734	2578
Mp1g20220	EXOC3, SEC6; exocyst complex component 3	2611	2746	2881	2362	2587	2615	2690	2516	2712	2416	2611	2460
Mp1g20230	Cyclophilin type peptidyl-prolyl cis-trans isomerase; C-term missing; [O]	5417	5952	6422	4382	4788	5230	5991	5280	5592	5571	5516	6679
Mp1g20240	MKK3; mitogen-activated protein kinase kinase 3 [EC:2.7.12.2]	2549	2809	2639	2677	2845	2843	3051	2738	2801	3162	2703	2941
Mp1g20250	MYH9s; myosin heavy chain 9/10/11/14	53	47	74	53	60	65	50	64	67	74	39	73
Mp1g20260	consensus disorder prediction	156	253	542	532	1095	622	245	353	231	223	214	215
Mp1g20270	Predicted regulator of the ubiquitin pathway (contains UAS and UBX domains); N-term missing; [T]	4927	5179	5645	4948	5154	4884	5607	4918	5425	5110	5314	5243
Mp1g20280	Transcription initiation factor TFIID, subunit BDF1 and related bromodomain proteins; N-term missing; [K]	9237	8036	8344	9045	9700	10730	10395	10608	10664	11412	11475	13130
Mp1g20310	PEPTIDASE, PUTATIVE (DUF239)-RELATED	704	583	530	644	682	721	450	529	520	576	414	389
Mp1g20320	THOC2; THO complex subunit 2	5361	5796	5657	5830	6386	6395	5993	5666	5627	5812	5667	5494
Mp1g20330	-	334	285	214	157	126	137	128	134	208	189	225	222
Mp1g20340	consensus disorder prediction	8787	10161	10566	9589	10023	8905	9419	9824	9442	9715	9934	10128
Mp1g20350	Coil	275	214	221	245	256	228	198	351	322	330	248	258
Mp1g20360	-	33	26	29	56	44	23	41	31	34	38	28	35
Mp1g20380	CEQORH; chloroplastic oxoene reductase [EC:1.3.1.-]	7334	9485	8488	7991	8780	7973	8085	8308	6694	7313	6923	6229
Mp1g20410	FANCD2; fanconi anemia group D2 protein	501	622	613	552	647	580	494	485	462	498	487	524
Mp1g20420	#N/A	2933	3380	3068	4137	3674	3101	3415	4260	3401	3518	2701	2639
Mp1g20430	E1.10.3.1; polyphenol oxidase [EC:1.10.3.1]	226	63	46	445	447	143	65	129	119	38	200	186
Mp1g20440	K06962; uncharacterized protein	463	554	524	466	448	512	467	430	332	347	300	298
Mp1g20450	Cellulase (glycosyl hydrolase family 5)	405	217	203	466	487	465	266	298	364	309	419	241
Mp1g20460	Quinoprotein alcohol dehydrogenase-like	1682	1069	968	1680	1420	1465	636	653	828	783	1996	1041
Mp1g20470	consensus disorder prediction	6443	5355	5523	4993	5038	5198	4964	4883	5485	5350	6276	5821
Mp1g20490	SCARECROW-LIKE PROTEIN 30	6661	6016	5544	5232	5366	5054	4734	5721	5017	5992	5329	5925
Mp1g20500	leuB, IMDH; 3-isopropylmalate dehydrogenase [EC:1.1.1.85]	1657	1895	1803	1935	1860	1661	1948	1916	1963	1830	1643	1651
Mp1g20510	Glutaredoxin	586	686	653	717	677	726	811	801	860	783	676	875
Mp1g20520	consensus disorder prediction	22	29	46	8	10	11	19	13	16	8	15	34
Mp1g20530	consensus disorder prediction	32	29	45	36	39	43	38	54	56	49	30	27
Mp1g20540	E3.2.1.4; endoglucanase [EC:3.2.1.4]	1732	1566	1459	2158	2315	2137	1787	2358	1794	2163	1585	1719
Mp1g20550	consensus disorder prediction	2090	2073	2290	2415	2529	2863	2675	2600	2427	2462	2559	2587
Mp1g20560	NCBP2, CBP20; nuclear cap-binding protein subunit 2	962	943	909	1069	1076	957	1025	1160	971	888	899	872
Mp1g20580	Apoptotic ATPase; [T]	4520	5038	5084	4534	4400	4175	5957	4764	5279	4766	5747	4935
Mp1g20590	-	33	32	18	23	31	24	42	53	27	21	45	32
Mp1g20600	IMMT, MIC60; MICOS complex subunit MIC60	3492	3352	3461	2965	3066	3592	3460	3354	3410	3491	3113	3429
Mp1g20610	HIKESHI; protein Hikeshi	4653	2850	2990	2436	2669	2682	2444	2235	2294	3174	2846	3112
Mp1g20620	gyrB; DNA gyrase subunit B [EC:5.6.2.2]	1137	1068	1161	1141	1190	1364	1196	1291	1151	1162	1104	1361
Mp1g20630	CAS1; cycloartenol synthase [EC:5.4.99.8]	2339	2192	2543	2297	2249	2175	2549	2277	2308	2549	2045	2320
Mp1g20640	Cl- channel CLC-3 and related proteins (CLC superfamily); [P]	771	768	620	763	709	659	586	652	648	558	493	487
Mp1g20650	Prokaryotic membrane lipoprotein lipid attachment site profile.	726	593	519	828	747	847	866	971	837	785	606	727
Mp1g20660	#N/A	1662	1642	1509	1779	1856	2014	1749	1817	1724	2036	1774	2241
Mp1g20670	Predicted membrane protein (DUF2232)	1001	1119	1058	1242	1150	1174	1111	1148	1148	1085	1070	1075
Mp1g20680	SF3B5, SF3B10; splicing factor 3B subunit 5	1480	1751	1625	1589	1644	1529	1752	1795	1773	1902	1607	1985
Mp1g20690	GSR, gor; glutathione reductase (NADPH) [EC:1.8.1.7]	1822	1770	1722	1774	1800	1842	1839	1763	1799	1950	1573	1715
Mp1g20700	Predicted 3'-5' exonuclease; [R]	905	733	778	968	1036	915	922	992	1020	1069	1063	984
Mp1g20710	TUBGCP3, GCP3; gamma-tubulin complex component 3	1386	1334	1567	1450	1484	1520	1676	1669	1537	1591	1475	1563
Mp1g20720	Serine/threonine protein kinase; [D]	4421	4136	4144	4843	5022	5257	5107	5053	4832	5026	5343	5372
Mp1g20730	TUBB; tubulin beta	40770	43492	44422	41150	43526	47174	50681	54336	47462	59566	41169	52884
Mp1g20740	KCTD9; BTB/POZ domain-containing protein KCTD9	2236	2239	2200	2378	2357	2487	2297	2279	2182	2643	2453	2406
Mp1g20750	FUT13, FucTC; alpha-1,4-fucosyltransferase [EC:2.4.1.65]	1806	1825	1619	2859	2855	2245	1898	1983	1732	1589	1955	1335
Mp1g20780	UBA-like	2662	2524	2579	2308	2367	2322	2602	2365	2498	2319	2476	2366
Mp1g20790	RGL4, rhiE; rhamnogalacturonan endolyase [EC:4.2.2.23]	749	887	946	777	879	888	833	825	857	823	806	918
Mp1g20800	Agenet domain	970	1056	1025	1193	1166	1100	1136	1152	1165	1003	1035	1014
Mp1g20810	START domain-containing proteins involved in steroidogenesis/phosphatidylcholine transfer; N-term missing; C-term missing; [I]	2890	2535	3122	2585	2983	2943	2797	2682	2440	3262	2837	3292
Mp1g20830	-	253	141	115	147	114	131	149	141	156	207	155	179
Mp1g20840	Kynurenine 3-monooxygenase and related flavoprotein monooxygenases; [CR]	52	112	144	36	37	28	46	49	47	60	33	44
Mp1g20850	Protein of unknown function (DUF3730)	2095	1996	1953	2388	2426	2413	2288	2355	2212	2163	1720	1902
Mp1g20860	Soluble epoxide hydrolase; [I]	542	374	397	626	654	570	554	497	450	550	404	411
Mp1g20870	E2.4.1.207; xyloglucan:xyloglucosyl transferase [EC:2.4.1.207]	52	83	105	90	86	85	75	107	72	68	28	50
Mp1g20880	Predicted unusual protein kinase; [R]	4201	4767	3862	3478	3231	3079	3401	3759	3282	3526	2671	2710
Mp1g20890	TIP; aquaporin TIP	41158	85520	99922	57879	60082	53446	68387	56046	72668	63176	86985	84086
Mp1g20920	Myosin class II heavy chain; N-term missing; [Z]	4797	4917	5499	4985	6407	7341	4894	4943	4580	4899	5416	5251
Mp1g20950	SNRNP48; U11/U12 small nuclear ribonucleoprotein 48 kDa protein	1881	1788	1968	2470	2627	2849	2302	2339	2087	2221	2001	2296
Mp1g20960	-	2473	2622	2335	2035	1873	1885	2524	2398	2748	2499	2331	2551
Mp1g20970	Protein involved in vacuole import and degradation; [U]	3023	2778	2495	2880	3062	2617	2963	3084	2656	3152	2503	2563
Mp1g20980	-	4025	4091	3179	3840	3535	3281	3380	3939	3123	3522	2527	2573
Mp1g20990	2-C-METHYL-D-ERYTHRITOL 4-PHOSPHATE CYTIDYLYLTRANSFERASE	9955	11137	11237	9878	9523	9264	10863	10100	10671	10863	10682	10987
Mp1g21010	AGXT; alanine-glyoxylate transaminase / serine-glyoxylate transaminase / serine-pyruvate transaminase [EC:2.6.1.44 2.6.1.45 2.6.1.51]	25932	32760	28827	16756	19096	18456	19134	16051	22242	21730	27907	29539
Mp1g21020	KXD1, BORCS4; KxDL motif-containing protein 1	851	952	878	849	823	855	951	872	1070	878	1026	972
Mp1g21030	tmk, DTYMK; dTMP kinase [EC:2.7.4.9]	1779	1896	1976	1634	1771	1996	2347	1939	2432	2364	3219	4118
Mp1g21040	-	890	859	868	955	1049	1003	969	1090	891	1020	794	897
Mp1g21050	GTK; L-glutamine---4-(methylsulfanyl)-2-oxobutanoate aminotransferase [EC:2.6.1.117]	1807	1874	1798	1801	1930	1787	1984	2020	1876	2046	1841	2286
Mp1g21060	Predicted membrane protein; [S]	775	899	673	1408	1259	1006	810	1208	876	1069	795	666
Mp1g21070	EXPRESSED PROTEIN	1398	1186	1097	1083	1295	1626	1451	1643	1320	1704	1163	1692
Mp1g21080	RAB21; Ras-related protein Rab-21	1930	1748	1887	1931	1894	2122	2168	1930	1922	2327	2314	2515
Mp1g21090	Sensory transduction histidine kinase; N-term missing; [T]	4014	3096	2901	3694	3802	4560	3649	3848	3787	3507	3913	4317
Mp1g21100	RP-L22, MRPL22, rplV; large subunit ribosomal protein L22	1446	1305	1401	1645	1592	1594	1552	1781	1613	1392	1454	1380
Mp1g21110	Ribonuclease Inhibitor	282	290	267	509	499	491	372	405	376	405	331	325
Mp1g21115	#N/A	32	35	26	49	62	50	39	62	49	55	39	31
Mp1g21120	consensus disorder prediction	144	125	176	165	179	167	153	194	164	148	105	152
Mp1g21130	DHX15, PRP43; pre-mRNA-splicing factor ATP-dependent RNA helicase DHX15/PRP43 [EC:3.6.4.13]	2021	2103	2080	2278	2388	2302	2390	2444	2461	2253	2044	2213
Mp1g21150	CNOT2, NOT2; CCR4-NOT transcription complex subunit 2	4987	5085	4989	5518	5812	5860	5475	5736	5105	5804	5148	5482
Mp1g21170	PI4KA; phosphatidylinositol 4-kinase A [EC:2.7.1.67]	1673	1700	1793	1230	1482	1644	1559	1514	1418	1729	1200	1446
Mp1g21180	DSCC1, DCC1; sister chromatid cohesion protein DCC1	664	701	666	876	909	825	756	802	813	742	813	833
Mp1g21200	Apoptosis-promoting RNA-binding protein TIA-1/TIAR (RRM superfamily); C-term missing; [AJ]	12588	11856	11225	13173	12411	12997	13946	14678	14620	15455	12513	13233
Mp1g21210	Dual specificity phosphatase; C-term missing; [V]	12760	11872	10386	16326	14770	14658	11962	13133	10421	14138	8072	8525
Mp1g21220	ELOC, TCEB1; elongin-C	4846	5147	4510	6356	6354	4813	4259	4657	4412	4761	5242	4503
Mp1g21230	Uncharacterized membrane protein; [S]	1768	1640	1563	1881	1658	1746	1765	1855	1681	1689	1544	1657
Mp1g21240	Ferric reductase-like proteins; [P]	2164	1946	1923	2254	2160	2103	2077	2095	2083	2064	2041	2032
Mp1g21250	consensus disorder prediction	61	79	65	73	63	46	43	56	67	83	72	90
Mp1g21260	Myosin class II heavy chain; N-term missing; C-term missing; [Z]	89	109	98	170	206	180	169	177	155	100	138	93
Mp1g21270	-	39	68	55	48	44	53	70	77	59	58	72	83
Mp1g21280	Serine/threonine protein kinase/TGF-beta stimulated factor; [KIT]	2407	3204	3652	3168	3473	3705	3855	4590	4111	4954	3653	5354
Mp1g21310	RAVE (regulator of V-ATPase assembly) complex subunit RAV1/DMX protein, WD repeat superfamily; C-term missing; [R]	5020	5169	5242	5234	6073	6697	6262	5975	5338	6121	5257	5619
Mp1g21330	E5.1.3.15; glucose-6-phosphate 1-epimerase [EC:5.1.3.15]	5553	6297	7082	5663	5945	6388	7257	6741	7195	7783	7773	8139
Mp1g21340	PPOX, hemY; protoporphyrinogen/coproporphyrinogen III oxidase [EC:1.3.3.4 1.3.3.15]	3689	3774	4090	3805	3954	4002	3891	3920	3775	3786	3684	3855
Mp1g21360	Rhomboid family proteins; N-term missing; [T]	1524	1639	1556	1659	1658	1730	1856	1505	1578	1662	1573	1788
Mp1g21370	FANCM; fanconi anemia group M protein	224	242	285	258	309	370	286	355	337	321	244	213
Mp1g21380	consensus disorder prediction	3179	3152	3197	3938	4120	4265	3904	3843	3745	3821	3513	3791
Mp1g21390	NCL, NSR1; nucleolin	15270	14937	15185	17746	18404	20648	20097	21318	20709	21970	16632	20720
Mp1g21400	-	3992	4284	6351	4159	4062	3551	5071	5504	3893	5241	3309	3699
Mp1g21410	dapA; 4-hydroxy-tetrahydrodipicolinate synthase [EC:4.3.3.7]	2628	2745	2703	2943	2894	2830	2832	3078	2994	2927	2504	2697
Mp1g21440	C1QBP; complement component 1 Q subcomponent-binding protein, mitochondrial	5917	5632	5318	6031	6295	7167	6365	7102	6163	7289	5343	6783
Mp1g21450	Nuclear receptor coregulator SMRT/SMRTER, contains Myb-like domains; C-term missing; [K]	1656	1891	2003	2082	2176	2232	2068	2079	2087	1941	2268	2275
Mp1g21460	PTBP2, NPTB; polypyrimidine tract-binding protein 2	5215	5615	5863	5308	5372	5023	5382	5554	5813	5784	5348	5471
Mp1g21470	VPS72, TCFL1, YL1; vacuolar protein sorting-associated protein 72	559	654	649	683	639	573	759	716	788	706	646	614
Mp1g21480	ALKBH5; mRNA N6-methyladenine demethylase [EC:1.14.11.53]	1051	1115	1065	1196	1236	1130	1094	1169	1158	972	1158	960
Mp1g21490	-	1103	1111	1078	1207	1183	1382	1571	1399	1553	1834	1857	2310
Mp1g21510	Predicted E3 ubiquitin ligase; N-term missing; [O]	2885	3034	3264	3310	3492	3123	3312	3327	3594	3011	4101	3536
Mp1g21520	DNAAF5; dynein assembly factor 5, axonemal	827	966	927	955	1145	1032	1107	1083	997	1025	834	1007
Mp1g21540	consensus disorder prediction	95	103	87	82	106	101	105	111	124	97	102	80
Mp1g21550	TRAPPC9, TRS120; trafficking protein particle complex subunit 9	2103	2259	2510	2390	2471	2594	2696	2594	2612	2549	2435	2524
Mp1g21560	Predicted hormone receptor interactor; [R]	1283	1556	1713	1276	1176	1296	1326	1110	1389	1259	1536	1650
Mp1g21570	E5.2.1.8; peptidylprolyl isomerase [EC:5.2.1.8]	5893	6333	4694	8907	8301	7594	6287	8692	5775	7757	5334	5422
Mp1g21580	DDX23, PRP28; ATP-dependent RNA helicase DDX23/PRP28 [EC:3.6.4.13]	3000	3425	3144	3307	3506	3154	3359	3245	3537	3250	3275	3297
Mp1g21590	GABARAP, ATG8, LC3; GABA(A) receptor-associated protein	16920	17070	16631	19231	18476	16138	18013	16679	19462	19068	23569	19801
Mp1g21600	AAI_LTSS	576	583	711	629	549	573	479	618	660	589	472	572
Mp1g21610	SLC15A3_4, PHT; solute carrier family 15 (peptide/histidine transporter), member 3/4	32	57	35	27	32	6	37	33	29	54	38	52
Mp1g21620	consensus disorder prediction	888	968	1054	772	800	921	1009	894	964	827	784	877
Mp1g21630	MAK11, PAK1IP1; protein MAK11	861	1010	913	1015	984	1110	1109	1072	1056	1039	1006	1070
Mp1g21640	groEL, HSPD1; chaperonin GroEL	8124	9507	10167	8671	9022	10171	9096	10655	9810	9476	7276	9234
Mp1g21650	Uncharacterized conserved protein; N-term missing; C-term missing; [S]	1499	1670	1519	1733	1836	2218	2074	2017	2011	2165	1713	2255
Mp1g21660	Vicinal oxygen chelate (VOC) domain profile.	633	514	721	629	677	678	684	839	801	834	560	738
Mp1g21680	PXMP2, PMP22; peroxisomal membrane protein 2	2840	1270	1369	1135	1250	1166	1193	1155	1240	1392	1266	1471
Mp1g21700	Junctional membrane complex protein Junctophilin and related MORN repeat proteins; N-term missing; C-term missing; [R]	4170	3930	4440	3704	4880	6877	6517	6393	6974	7373	8381	12037
Mp1g21720	consensus disorder prediction	6386	5028	5712	5361	5839	6436	5970	5509	5948	6796	7600	8669
Mp1g21730	Serine/threonine protein kinase; [T]	1508	950	729	1679	1740	1536	1123	1218	1370	1171	1731	1310
Mp1g21740	-	51	29	36	73	65	91	45	42	57	45	70	45
Mp1g21750	Predicted membrane protein; [S]	1461	1318	1352	1453	1462	1316	1421	1533	1323	1525	1444	1373
Mp1g21760	-	2257	1066	1066	1265	1441	1772	1359	1100	1311	1661	1485	1959
Mp1g21770	Ca2+-independent phospholipase A2; [I]	1156	566	528	821	824	710	717	889	567	1020	589	667
Mp1g21780	F-box domain	1423	841	906	1042	983	1059	1123	986	931	1066	965	1035
Mp1g21790	AP3D; AP-3 complex subunit delta	2001	1661	1742	2016	2244	2405	2254	2362	1991	2287	2078	2168
Mp1g21800	TRANSCRIPTION REPRESSOR OFP7-RELATED	950	348	356	369	419	462	450	446	387	577	434	616
Mp1g21810	LEO1; RNA polymerase-associated protein LEO1	3185	3072	3294	3072	3234	3329	3206	3275	3263	3318	2957	3172
Mp1g21820	Cobalamin synthesis protein; [H]	1000	993	1084	1090	999	1063	1032	1051	1133	934	1109	1000
Mp1g21830	-	94	77	82	93	89	92	119	82	96	123	73	94
Mp1g21860	OSJNBB0118P14.9 PROTEIN	14242	13832	12629	14575	14436	12248	12169	12027	13458	12665	15348	12411
Mp1g21880	INTS9; integrator complex subunit 9	1327	1286	1329	1217	1423	1298	1358	1379	1321	1290	1227	1225
Mp1g21890	CSTF3, RNA14; cleavage stimulation factor subunit 3	1417	1411	1527	1272	1356	1338	1429	1306	1473	1340	1229	1458
Mp1g21900	CPQ; carboxypeptidase Q [EC:3.4.17.-]	1642	1580	2205	1469	1520	1623	2097	1512	1775	1721	1742	1928
Mp1g21910	SLC25A20_29, CACT, CACL, CRC1; solute carrier family 25 (mitochondrial carnitine/acylcarnitine transporter), member 20/29	707	648	590	793	767	721	684	732	748	768	705	761
Mp1g21920	Proteins containing BTB/POZ and Kelch domains, involved in regulatory/signal transduction processes; N-term missing; [TR]	1673	1655	1622	1643	1720	1778	1599	1691	1670	1622	1575	1588
Mp1g21930	LOX2S; lipoxygenase [EC:1.13.11.12]	1363	1263	1372	1979	1708	1720	1302	1472	1502	1578	1318	1693
Mp1g21940	Hemimethylated DNA-binding protein YccV like	2223	2503	2172	2391	2328	2445	2372	2358	2197	2675	2199	2520
Mp1g21950	PUTATIVE (AFU_ORTHOLOGUE AFUA_8G07350)-RELATED	736	571	400	545	569	628	512	470	508	548	596	604
Mp1g21960	TPR-like	2984	2760	2850	2546	2639	3685	3455	3325	3257	4135	4104	5494
Mp1g21970	MTERFD; mTERF domain-containing protein, mitochondrial	935	1048	959	1074	1143	1158	1284	1209	1178	1239	1092	1388
Mp1g21980	Glycosyltransferase family 92	1601	1538	1481	1442	1467	1568	1860	2212	1787	2102	1383	2025
Mp1g21990	-	22	33	28	28	27	23	31	54	16	41	26	40
Mp1g22000	Mitochondrial carrier protein MRS3/4; [C]	875	776	837	850	774	817	821	819	828	846	801	868
Mp1g22010	Arylacetamide deacetylase; [V]	5585	3310	3561	3968	3972	3640	3252	3017	2976	3884	3953	3603
Mp1g22030	OS05G0126200 PROTEIN	2321	2257	2204	2318	2288	2559	2533	2721	2562	2954	2112	3013
Mp1g22040	Protein containing repeated kelch motifs; [R]	1769	1580	1676	1706	1827	1992	2064	1962	1938	1981	1593	1864
Mp1g22060	Kinase A-anchor protein Neurobeachin and related BEACH and WD40 repeat proteins; C-term missing; [U]	7018	6639	6794	7732	7903	7695	6366	6878	6601	6265	7219	6833
Mp1g22070	E4.1.1.17, ODC1, speC, speF; ornithine decarboxylase [EC:4.1.1.17]	33155	26298	25662	21690	18830	18461	18469	18066	17206	18758	20537	24842
Mp1g22080	consensus disorder prediction	1534	811	945	772	670	555	663	974	994	635	538	728
Mp1g22090	consensus disorder prediction	987	1130	1055	1316	1326	1113	1259	1189	1294	1170	1233	1083
Mp1g22100	COMMD3, BUP; COMM domain containing 3	446	573	522	533	559	475	529	582	693	565	643	717
Mp1g22110	OS02G0197800 PROTEIN	344	374	366	384	391	456	424	344	362	400	355	472
Mp1g22120	Coil	2624	2702	2327	2667	2760	3087	2549	2910	2517	3015	2517	3081
Mp1g22130	SPG20; spartin	7110	1906	1709	783	815	742	1054	927	654	1942	1013	1120
Mp1g22140	Actin-binding protein SLA2/Huntingtin-interacting protein Hip1; N-term missing; C-term missing; [Z]	2802	2569	2604	3101	3373	3424	2727	3086	2641	2829	2225	1988
Mp1g22150	TXNDC5, ERP46; thioredoxin domain-containing protein 5	2222	3204	2748	2598	2660	2162	3180	2614	3131	2652	2945	2816
Mp1g22170	K-STIMULATED PYROPHOSPHATE-ENERGIZED SODIUM PUMP PROTEIN	1416	1643	1662	1106	1141	1062	1284	1190	1378	1312	1430	1290
Mp1g22180	Pentatricopeptide (PPR) repeat profile.	1985	2015	1945	1878	2026	2191	2127	2054	2098	2269	1835	2201
Mp1g22190	truA, PUS1; tRNA pseudouridine38-40 synthase [EC:5.4.99.12]	282	264	302	309	402	291	344	407	376	365	280	409
Mp1g22200	SGNH_plant_lipase_like	334	405	555	463	491	444	296	433	453	282	271	242
Mp1g22210	CML; calcium-binding protein CML	595	922	958	513	415	479	726	648	484	822	757	824
Mp1g22240	aai_6	4325	2766	3015	9011	7951	6611	2303	4704	2712	2875	2748	1907
Mp1g22270	WASP-interacting protein VRP1/WIP, contains WH2 domain; [Z]	7016	8773	10618	7220	8913	10658	10348	9670	8813	6682	5966	7252
Mp1g22290	MIPEP; mitochondrial intermediate peptidase [EC:3.4.24.59]	1005	925	1050	1056	1125	1098	1091	1137	1012	1118	992	1079
Mp1g22300	-	47	74	62	26	22	22	41	64	63	32	38	31
Mp1g22310	E2.3.1.133, HCT; shikimate O-hydroxycinnamoyltransferase [EC:2.3.1.133]	1082	264	168	1157	967	646	447	606	308	499	370	227
Mp1g22370	Fungal fruit body lectin	16	24	98	18	44	14	68	76	28	8	36	10
Mp1g22380	Cytolysin/lectin	29	12	16	64	90	27	78	91	23	46	34	38
Mp1g22390	Fungal fruit body lectin	30	18	10	61	47	18	72	77	29	32	16	41
Mp1g22440	consensus disorder prediction	795	781	694	737	719	740	728	787	773	785	872	918
Mp1g22450	Leucine-rich repeat proteins; C-term missing; [R]	2942	2303	2411	2384	2519	2367	2490	2288	2338	2510	2438	2412
Mp1g22460	E3.2.1.14; chitinase [EC:3.2.1.14]	386	262	228	280	183	146	114	148	146	150	772	274
Mp1g22480	5'-AMP-activated protein kinase, gamma subunit; [C]	2103	1512	1394	1833	1683	1323	1313	1492	1562	1619	1160	1038
Mp1g22490	consensus disorder prediction	5763	6262	5317	8041	7958	6973	6591	7459	6243	7089	5372	5145
Mp1g22500	RP-L18e, RPL18; large subunit ribosomal protein L18e	40062	41459	39537	45981	45309	45340	46938	48068	47913	48954	41133	47757
Mp1g22520	Protein of unknown function (DUF1442)	3192	3875	4149	3551	3902	3647	4068	3706	4061	4002	4528	4258
Mp1g22530	consensus disorder prediction	4792	4964	4789	6028	5534	4889	4995	5870	5581	5182	4877	4464
Mp1g22540	-	24	28	39	18	43	24	21	36	11	32	17	47
Mp1g22550	Coil	813	705	767	1058	1027	1022	1075	1070	1084	973	1052	949
Mp1g22560	MTERFD; mTERF domain-containing protein, mitochondrial	1031	1224	1178	1263	1201	1399	1292	1377	1340	1377	1131	1332
Mp1g22570	Amino acid transporter protein; [E]	832	735	791	1041	1013	971	980	1004	1055	897	928	926
Mp1g22580	TFIIB, GTF2B, SUA7, tfb; transcription initiation factor TFIIB	2324	1826	1821	1674	1697	2081	2242	2243	1959	2614	1879	2443
Mp1g22590	consensus disorder prediction	327	264	319	424	406	343	341	291	327	335	301	280
Mp1g22600	Transferase family	367	506	528	391	390	454	450	506	516	636	488	753
Mp1g22610	ALDH7A1; aldehyde dehydrogenase family 7 member A1 [EC:1.2.1.31 1.2.1.8 1.2.1.3]	4802	4874	4864	5834	5851	6938	6641	5213	6513	7127	8838	9755
Mp1g22620	EMC8_9; ER membrane protein complex subunit 8/9	1682	1578	1426	1630	1591	1704	1675	1928	1565	1784	1470	1657
Mp1g22630	CSTF1; cleavage stimulation factor subunit 1	752	747	775	755	678	629	665	639	698	723	680	712
Mp1g22640	Ferredoxin reductase-like, C-terminal NADP-linked domain	2817	3377	3780	2565	2641	2596	3302	2811	3237	3138	2679	3162
Mp1g22650	consensus disorder prediction	274	276	319	345	392	297	307	424	246	301	214	194
Mp1g22660	IPMK, IPK2; inositol-polyphosphate multikinase [EC:2.7.1.140 2.7.1.151]	1669	1704	1538	2111	2145	1994	1893	1991	1815	1753	1614	1665
Mp1g22670	Predicted E3 ubiquitin ligase; N-term missing; C-term missing; [O]	2336	3384	3627	2038	2317	2274	2713	2028	3042	2428	3702	3572
Mp1g22680	NEDD1; protein NEDD1	1896	1794	1854	1883	1942	1827	1997	1860	2001	1954	1822	1955
Mp1g22700	-	4801	6511	7349	6599	7024	6746	6223	6213	6305	7102	5851	6532
Mp1g22730	Lytic transglycolase	27	161	333	65	56	10	20	40	15	26	34	62
Mp1g22740	Lytic transglycolase	18	32	69	6	2	2	2	21	14	8	0	14
Mp1g22750	Protein of unknown function (DUF760)	16583	9578	10117	9238	9788	14331	13431	11632	11064	15867	17547	20420
Mp1g22760	Uncharacterized conserved protein; [S]	2846	3032	2809	2878	2786	2793	2808	2922	2918	3046	2500	2832
Mp1g22770	CSLA; beta-mannan synthase [EC:2.4.1.32]	28379	26363	27271	36680	37709	36825	38356	38247	32020	36362	30508	26836
Mp1g22780	-	34	31	46	64	42	35	36	51	37	37	34	26
Mp1g22790	consensus disorder prediction	42	35	46	66	65	57	43	45	51	52	36	21
Mp1g22810	UBL5, HUB1; ubiquitin-like protein 5	6696	6574	6359	9373	8906	7009	7031	6689	6572	6838	6640	5265
Mp1g22820	hemB, ALAD; porphobilinogen synthase [EC:4.2.1.24]	5435	5651	5633	4609	4427	5118	4955	4733	4646	4939	5044	5547
Mp1g22840	Serine/threonine protein kinase/TGF-beta stimulated factor; [KIT]	139	142	179	113	123	144	127	125	89	108	104	123
Mp1g22850	RNA-binding protein musashi/mRNA cleavage and polyadenylation factor I complex, subunit HRP1; C-term missing; [A]	895	765	762	1030	1041	1268	945	1087	938	1092	820	1017
Mp1g22860	RBCMT; [ribulose-bisphosphate carboxylase]/[fructose-bisphosphate aldolase]-lysine N-methyltransferase [EC:2.1.1.127 2.1.1.259]	1127	1347	1106	1343	1343	1308	1309	1420	1240	1238	1241	1095
Mp1g22870	TPR repeat profile.	1089	1020	991	1053	989	977	1225	1008	1109	1248	998	1083
Mp1g22880	consensus disorder prediction	514	556	462	677	628	446	457	580	448	484	548	377
Mp1g22900	RSPH9; radial spoke head protein 9	49	100	96	58	68	38	71	45	75	41	51	57
Mp1g22920	LSM12; protein LSM12	1925	1918	2035	1812	1859	1700	2021	1907	1978	1655	1870	1824
Mp1g22930	sufC; Fe-S cluster assembly ATP-binding protein	1951	2362	2677	2252	2290	2328	2483	2295	2643	2625	2514	3124
Mp1g22940	-	69	50	43	54	54	61	69	91	101	69	67	69
Mp1g22960	consensus disorder prediction	3031	3076	3045	2861	2848	2985	2650	3162	2574	3150	2044	2354
Mp1g22980	KIF22; kinesin family member 22	314	286	479	352	404	389	282	365	320	276	275	252
Mp1g23000	Serine/threonine protein kinase; N-term missing; [T]	3970	1822	1745	3474	3546	3082	2187	2224	2227	1969	3703	3022
Mp1g23020	TARS, thrS; threonyl-tRNA synthetase [EC:6.1.1.3]	3062	2808	3076	2965	2986	2857	2987	3072	3082	3035	2704	2891
Mp1g23030	UBQLN, DSK2; ubiquilin	7493	8021	8189	8315	8763	7951	8192	8215	7861	8091	8088	7776
Mp1g23040	PYRP2; 5-amino-6-(5-phospho-D-ribitylamino)uracil phosphatase [EC:3.1.3.104]	6719	7473	6417	6614	6332	6084	6554	6329	6763	7095	8844	8000
Mp1g23050	Cytosolic sorting protein GGA2/TOM1; C-term missing; [U]	3806	3917	3563	4220	3988	3375	3295	4097	3393	3307	4291	3213
Mp1g23060	KIFC2_3; kinesin family member C2/C3	634	684	848	637	685	722	665	748	670	747	533	587
Mp1g23070	consensus disorder prediction	285	148	218	386	397	354	202	184	191	206	227	136
Mp1g23080	ppa; inorganic pyrophosphatase [EC:3.6.1.1]	9264	7408	3830	16657	14914	13204	7006	13646	4550	11753	3024	2633
Mp1g23090	C2H2 Zn-finger protein; [R]	4644	4360	4497	4948	4970	5629	5456	5440	5579	5412	4998	5413
Mp1g23110	RP-L7, MRPL12, rplL; large subunit ribosomal protein L7/L12	2499	2370	2311	2684	2562	2363	2657	3202	2791	2746	2254	2673
Mp1g23120	FUK; fucokinase [EC:2.7.1.52]	1972	1943	1905	1910	1885	1900	1835	1779	1889	1882	1849	1752
Mp1g23130	Zn2+-binding dehydrogenase (nuclear receptor binding factor-1); N-term missing; [KC]	131	139	79	178	112	219	73	56	101	106	158	111
Mp1g23140	Zn2+-binding dehydrogenase (nuclear receptor binding factor-1); C-term missing; [KC]	1819	1140	941	2361	2495	2152	1808	1439	1986	2112	3870	1760
Mp1g23160	RNI-like	1847	1880	2230	2345	2159	2132	2518	2037	2776	2232	3083	2277
Mp1g23170	Zn2+-binding dehydrogenase (nuclear receptor binding factor-1); C-term missing; [KC]	269	200	155	335	470	357	193	209	124	278	291	163
Mp1g23190	ELF2C, AGO; eukaryotic translation initiation factor 2C	664	752	880	701	718	799	747	856	753	862	650	697
Mp1g23200	DESICCATION-RELATED PROTEIN LEA14-RELATED	14969	7116	7119	7091	7322	6008	6304	6014	6259	8003	5093	5821
Mp1g23210	4-LIKE CELL SURFACE PROTEIN, PUTATIVE (AFU_ORTHOLOGUE AFUA_4G14080)-RELATED	2262	499	918	875	785	847	746	572	683	611	775	701
Mp1g23220	AdoMet_MTases	308	367	340	226	277	370	576	550	399	597	353	448
Mp1g23230	DCUN1D1_2; DCN1-like protein 1/2	2529	2724	3021	2561	2454	2233	2904	2396	2707	2466	2794	2500
Mp1g23260	FAO3; long-chain-alcohol oxidase [EC:1.1.3.20]	1681	1172	1319	1981	1720	1309	1687	1477	1560	1599	2375	1854
Mp1g23280	EPS15; epidermal growth factor receptor substrate 15	5071	6118	6697	5779	6068	5973	6256	6049	5875	5267	5161	5345
Mp1g23300	MEMO1; MEMO1 family protein	3256	3428	3648	3210	3125	2977	3587	3384	3775	3546	3596	3790
Mp1g23310	consensus disorder prediction	1769	1638	1794	1741	1724	1687	1857	1803	1689	1551	1554	1646
Mp1g23320	MFAP1; microfibrillar-associated protein 1	884	976	965	990	950	848	1050	975	1096	904	773	823
Mp1g23330	Stress responsive protein; [R]	80	459	597	54	27	16	88	98	36	39	51	100
Mp1g23340	OS04G0600100 PROTEIN	736	783	714	814	718	718	814	835	756	694	642	644
Mp1g23370	consensus disorder prediction	8616	9512	9584	7598	7583	6546	8755	8214	8193	7263	8810	7859
Mp1g23380	ECH1; Delta3,5-Delta2,4-dienoyl-CoA isomerase [EC:5.3.3.21]	1993	2003	1765	2391	2387	2089	1641	1895	1742	1954	1900	1992
Mp1g23390	-	338	128	104	346	511	207	58	73	55	46	183	48
Mp1g23400	PAP_fibrillin	1273	1422	1079	824	756	743	796	784	703	670	590	545
Mp1g23410	RP-L23, MRPL23, rplW; large subunit ribosomal protein L23	1226	1372	1324	1335	1340	1019	1313	1255	1283	1153	1008	1151
Mp1g23420	DPH2; diphthamide biosynthesis protein 2	632	754	776	676	689	705	778	733	739	752	639	711
Mp1g23430	Multidrug resistance-associated protein/mitoxantrone resistance protein, ABC superfamily; [Q]	151	230	199	177	188	168	286	375	217	232	189	218
Mp1g23440	PK, pyk; pyruvate kinase [EC:2.7.1.40]	446	493	594	591	627	508	657	645	700	690	596	680
Mp1g23450	POP4, RPP29; ribonuclease P protein subunit POP4 [EC:3.1.26.5]	832	804	896	992	937	951	905	841	897	922	823	915
Mp1g23460	Uncharacterized PHD Zn-finger protein; [R]	291	325	260	297	352	347	375	292	354	322	422	437
Mp1g23480	galE, GALE; UDP-glucose 4-epimerase [EC:5.1.3.2]	1186	1003	984	1193	1081	936	893	1137	787	1023	621	606
Mp1g23490	Mitochondrial/choloroplast ribosomal protein S15; N-term missing; [J]	1352	1353	1433	1450	1388	1476	1497	1492	1393	1517	1252	1307
Mp1g23500	WIBG, PYM; partner of Y14 and mago	1259	1162	1233	1354	1382	1207	1087	1150	1311	1105	1233	1059
Mp1g23520	consensus disorder prediction	2651	3347	3353	3401	3501	3367	4234	4745	4423	3132	3561	3487
Mp1g23530	consensus disorder prediction	1396	1454	1249	1379	1370	1301	1364	1287	1465	1278	1367	1199
Mp1g23540	Predicted E3 ubiquitin ligase; C-term missing; [O]	4036	3246	3351	4173	4247	3934	3183	3123	3564	3213	4287	3714
Mp1g23560	Inositol polyphosphate 5-phosphatase and related proteins; [U]	8358	7845	8145	5943	6348	5461	6288	5120	6082	6643	7219	6284
Mp1g23570	glgA; starch synthase [EC:2.4.1.21]	6397	7026	5034	9987	9826	9392	6642	7541	5004	8628	3859	3900
Mp1g23580	RP-L29e, RPL29; large subunit ribosomal protein L29e	17139	17347	21226	20334	17887	16490	19667	20652	22884	21860	16901	18274
Mp1g23590	Predicted nucleotidyltransferase; N-term missing; [R]	2204	1929	1916	2525	2404	2453	2238	2314	2066	2093	2135	2010
Mp1g23600	GAUT; alpha-1,4-galacturonosyltransferase [EC:2.4.1.43]	987	985	1106	975	1003	1069	1255	1407	1139	1344	863	1241
Mp1g23610	Ankyrin repeat and DHHC-type Zn-finger domain containing proteins; C-term missing; [R]	162	183	178	242	315	247	293	293	258	293	192	325
Mp1g23620	AARS, alaS; alanyl-tRNA synthetase [EC:6.1.1.7]	7843	7210	7505	7142	7365	8186	7333	7972	7128	8079	6486	7428
Mp1g23630	DOHH; deoxyhypusine monooxygenase [EC:1.14.99.29]	1920	2105	1855	2058	2129	2423	2295	2610	2234	2814	1998	2473
Mp1g23640	WAXY; granule-bound starch synthase [EC:2.4.1.242]	6661	7402	7395	9430	8014	7376	7286	7768	6275	7049	3895	3749
Mp1g23650	Serine/threonine phosphatase 2C containing leucine-rich repeats, similar to SCN circadian oscillatory protein (SCOP); N-term missing; C-term missing; [T]	444	409	730	403	401	384	608	671	621	500	506	504
Mp1g23660	Uncharacterized conserved protein, contains TraB domain; [T]	413	464	478	479	546	609	549	545	624	560	566	580
Mp1g23670	UPF0041 BRAIN PROTEIN 44-RELATED	2377	2733	2646	2181	1973	1856	2297	2223	2466	2392	2189	2362
Mp1g23680	Serine/threonine protein kinase; [T]	19	56	86	24	28	16	36	34	10	50	18	30
Mp1g23690	SLC17A; MFS transporter, ACS family, solute carrier family 17 (sodium-dependent inorganic phosphate cotransporter), other	4294	2803	3127	4887	4546	3681	2974	3249	2624	3807	3246	2475
Mp1g23700	RP-L15, MRPL15, rplO; large subunit ribosomal protein L15	4206	4927	5091	4416	4100	4397	4781	4528	4903	4839	4346	4803
Mp1g23710	RABAC1, PRAF1; PRA1 family protein 1	13321	13453	12295	12683	12742	11794	13191	12697	13344	14370	12428	13575
Mp1g23740	Armadillo repeat protein VAC8 required for vacuole fusion, inheritance and cytosol-to-vacuole protein targeting; N-term missing; C-term missing; [U]	845	701	663	946	1169	1072	679	725	650	814	1036	787
Mp1g23750	DESI2, PPPDE1; deubiquitinase DESI2 [EC:3.4.19.12]	1304	1491	1777	1322	1159	1023	1520	1394	1556	1294	1722	1772
Mp1g23760	Coil	1524	1338	1254	1250	1077	1097	906	1064	1043	1045	954	783
Mp1g23770	-	199	315	325	565	476	404	368	632	505	410	276	220
Mp1g23790	consensus disorder prediction	2348	2640	2850	2383	2484	2596	2657	2406	2515	2494	2618	2482
Mp1g23800	Uncharacterized conserved protein; [S]	1642	1870	1818	1582	1645	1810	2103	1918	2040	2101	2239	2315
Mp1g23810	K09131; uncharacterized protein	1087	1033	1002	1050	1153	1020	1028	993	1065	1016	982	1053
Mp1g23820	fixA, etfB; electron transfer flavoprotein beta subunit	2165	2257	1597	2524	2515	2225	1894	2395	1763	2275	1986	1745
Mp1g23830	ACP7; acid phosphatase type 7	2373	3760	1792	5221	5005	4363	2841	4815	2012	4289	1353	1164
Mp1g23840	tilS, mesJ; tRNA(Ile)-lysidine synthase [EC:6.3.4.19]	991	890	869	762	773	940	1074	962	1044	1192	1083	1487
Mp1g23850	consensus disorder prediction	206	209	198	265	234	208	228	221	245	317	204	284
Mp1g23860	NOC2; nucleolar complex protein 2	1329	1438	1573	1687	1800	1697	1749	1903	1930	1924	1508	1903
Mp1g23870	consensus disorder prediction	637	586	648	732	820	690	785	854	762	689	790	855
Mp1g23880	KIF2_24, MCAK; kinesin family member 2/24	2235	2329	2785	2093	2267	2957	2865	2845	2655	2931	2344	2699
Mp1g23910	MEGF6; multiple epidermal growth factor-like domains protein 6	71	64	78	89	101	112	109	133	71	110	68	67
Mp1g23920	Protein involved in mRNA turnover and stability; [A]	2144	2269	2291	2354	2286	2063	2169	2088	2127	2052	2513	2019
Mp1g23930	NITROGEN REGULATORY PROTEIN P-II	3170	2602	2675	2918	2735	2344	2381	2553	2405	2467	2136	1812
Mp1g23940	BNAC02G25390D PROTEIN	356	593	574	296	319	334	407	326	453	380	337	447
Mp1g23950	Predicted member of the intramitochondrial sorting protein family; [U]	6090	3818	3369	4609	4446	4759	4565	5470	4483	5366	4102	4287
Mp1g23960	NUP133; nuclear pore complex protein Nup133	2161	1816	1937	1914	2131	2126	1861	1988	1913	2084	1723	1850
Mp1g23970	PRPF4, PRP4; U4/U6 small nuclear ribonucleoprotein PRP4	1670	1950	1725	2121	2134	1901	2221	2377	2196	2039	2004	2111
Mp1g23980	consensus disorder prediction	248	249	224	312	309	291	233	222	223	272	268	290
Mp1g23990	SIS3; E3 ubiquitin-protein ligase SIS3 [EC:2.3.2.27]	2274	2378	2433	2779	3104	2780	2785	2727	2544	2468	2467	2231
Mp1g24000	NDC1, TMEM48; nucleoporin NDC1	940	1010	988	1120	1047	1205	1073	1258	1096	1077	882	993
Mp1g24020	psaE; photosystem I subunit IV	32491	41148	41053	24978	25630	22490	30546	26984	28652	33493	35600	34532
Mp1g24040	#N/A	138	140	137	121	173	137	156	171	143	148	131	150
Mp1g24050	lipA, LIAS, LIP1, LIP5; lipoyl synthase [EC:2.8.1.8]	1668	1839	1706	1677	1552	1718	1674	1825	1784	1718	1536	1933
Mp1g24060	RDR, RDRP; RNA-dependent RNA polymerase [EC:2.7.7.48]	356	397	367	523	529	608	446	560	499	401	442	584
Mp1g24070	LYR MOTIF PROTEIN	1480	1685	1569	1509	1439	1390	1542	1682	1622	1346	1445	1434
Mp1g24080	OST3, OST6; oligosaccharyltransferase complex subunit gamma	3093	2659	2690	3338	2994	2803	2654	3011	2640	2543	2703	2370
Mp1g24090	consensus disorder prediction	3081	2898	2637	3518	3627	3343	3675	3710	3464	3929	3193	3218
Mp1g24100	CLCN7; chloride channel 7	2341	2310	2212	2488	2644	2642	2795	2779	2592	2718	2559	2638
Mp1g24140	HD-ZIP; homeobox-leucine zipper protein	5172	5948	5947	6019	6018	6288	6233	5998	6375	5298	4519	6078
Mp1g24150	SCYL2; SCY1-like protein 2	3481	3373	3322	3071	3439	3797	3919	3704	3655	3864	3307	3820
Mp1g24160	F-box protein containing LRR; N-term missing; [R]	1180	1109	1193	1344	1533	1586	1420	1480	1336	1560	1357	1587
Mp1g24170	MAK16; protein MAK16	871	875	818	929	891	798	987	1148	964	822	696	774
Mp1g24180	PGP, PGLP; phosphoglycolate phosphatase [EC:3.1.3.18 3.1.3.48]	597	608	480	725	808	692	635	749	583	642	379	400
Mp1g24190	KCNKF; potassium channel subfamily K, other eukaryote	929	851	882	876	831	747	911	1173	757	888	730	781
Mp1g24200	consensus disorder prediction	13	18	16	46	47	56	29	96	23	20	23	18
Mp1g24210	FKBP-type peptidyl-prolyl cis-trans isomerase; [O]	2037	2388	2479	1960	1922	2383	2514	2432	2650	2555	2567	2935
Mp1g24220	BIO3-BIO1; bifunctional dethiobiotin synthetase / adenosylmethionine---8-amino-7-oxononanoate aminotransferase [EC:6.3.3.3 2.6.1.62]	1451	1716	2271	1711	1833	1894	1868	1702	1834	1704	1859	2017
Mp1g24230	Lytic transglycolase	734	3055	5171	1271	2359	1628	1577	1442	1672	1470	1929	1951
Mp1g24270	WTAP; pre-mRNA-splicing regulator WTAP	1173	1246	1116	1089	1114	1155	1248	1331	1264	1150	1006	1193
Mp1g24280	TPST; protein-tyrosine sulfotransferase [EC:2.8.2.20]	1297	1411	1447	1454	1567	1612	1537	1397	1363	1518	1529	1639
Mp1g24290	Armadillo repeat protein VAC8 required for vacuole fusion, inheritance and cytosol-to-vacuole protein targeting; N-term missing; C-term missing; [U]	100	135	123	106	139	149	137	162	167	172	111	144
Mp1g24300	Predicted GTP binding protein; [R]	589	598	607	625	619	615	572	577	612	610	490	591
Mp1g24310	-	69	49	33	30	47	66	42	55	33	56	36	62
Mp1g24320	SMO1; plant 4,4-dimethylsterol C-4alpha-methyl-monooxygenase [EC:1.14.18.10]	267	319	335	264	236	302	213	251	211	288	265	319
Mp1g24350	EXPRESSED PROTEIN	2047	1937	1811	1849	1925	2226	2192	2204	2158	2374	1802	2628
Mp1g24360	HOLLIDAY JUNCTION RESOLVASE	249	261	287	213	231	225	196	265	266	212	169	168
Mp1g24370	RHBDD1; rhomboid domain-containing protein 1 [EC:3.4.21.-]	552	685	584	624	549	476	505	664	557	436	516	448
Mp1g24380	Pleiotropic drug resistance proteins (PDR1-15), ABC superfamily; [Q]	183	221	239	156	177	257	259	234	191	263	143	197
Mp1g24390	Lytic transglycolase	72	55	93	51	63	86	82	91	76	89	50	73
Mp1g24430	DCLRE1A, SNM1A, PSO2; DNA cross-link repair 1A protein	421	426	436	418	518	466	490	540	500	495	415	378
Mp1g24440	Nuclear inhibitor of phosphatase-1; C-term missing; [R]	4939	5151	4781	4932	4692	4196	4525	4408	4986	4945	6486	5761
Mp1g24450	Pentatricopeptide (PPR) repeat profile.	1288	1466	1321	1373	1534	1472	1510	1447	1491	1430	1602	1702
Mp1g24460	SNRK2; serine/threonine-protein kinase SRK2 [EC:2.7.11.1]	17773	16798	16658	16786	16251	15781	16603	17283	16584	17859	15623	16054
Mp1g24500	THREONINE-TRNA LIGASE 2	1497	1485	1354	1669	1676	1712	1697	1822	1641	1900	1469	1762
Mp1g24510	USP39, SAD1; U4/U6.U5 tri-snRNP-associated protein 2	1094	1170	1232	1264	1169	1263	1223	1266	1201	1265	1145	1246
Mp1g24520	MYBP; transcription factor MYB, plant	868	1087	1057	994	967	1232	1160	1085	1036	996	952	1132
Mp1g24530	TUBA; tubulin alpha	23349	27536	29222	26963	25278	26990	27341	26376	25752	29718	20568	26291
Mp1g24540	Rhomboid family proteins; [T]	4064	5112	4488	4002	4515	5402	4839	4373	4458	4758	4555	5541
Mp1g24560	PROTEIN BREVIS RADIX-LIKE 1	2839	3214	3969	2671	3237	3588	3561	3315	3851	3071	3303	3296
Mp1g24610	Uncharacterized conserved protein, contains RCC1 domain; C-term missing; [S]	2518	2215	2425	2133	2249	2119	2513	2396	2216	2253	2275	1949
Mp1g24620	Predicted hydrolase (HAD superfamily); [R]	723	731	737	725	755	798	726	707	713	785	649	717
Mp1g24630	-	1750	2049	2093	2092	1895	1779	2467	1992	2270	2286	2073	2233
Mp1g24640	Actin regulatory proteins (gelsolin/villin family); [Z]	4998	5507	7025	5407	6058	5790	5536	5167	5206	4914	4871	4713
Mp1g24660	-	88	57	25	85	107	82	62	78	47	84	61	51
Mp1g24670	G1/S-specific cyclin D; N-term missing; [D]	274	384	908	156	190	182	252	204	233	256	330	241
Mp1g24680	consensus disorder prediction	1756	1735	1733	1586	1829	2012	1959	1915	2004	2093	1573	2275
Mp1g24690	TH2; thiamine phosphate phosphatase / amino-HMP aminohydrolase [EC:3.1.3.100 3.5.99.-]	991	1121	990	1148	1310	1229	1041	1180	998	1177	956	1079
Mp1g24700	consensus disorder prediction	2704	2855	2726	2709	2969	2693	2724	2879	3042	2900	3298	3141
Mp1g24710	tRNA-binding protein; N-term missing; [J]	1485	1567	1571	1488	1400	1478	1481	1635	1614	1761	1468	1904
Mp1g24720	consensus disorder prediction	2141	2343	2569	2910	3199	3219	2869	2847	2643	2705	2739	2678
Mp1g24730	consensus disorder prediction	122	161	141	203	191	206	170	183	175	172	172	150
Mp1g24740	consensus disorder prediction	1468	1529	1559	1563	1489	1609	1781	1830	1786	1635	1794	1799
Mp1g24750	TRIP12; E3 ubiquitin-protein ligase TRIP12 [EC:2.3.2.26]	8925	10147	10643	9661	10339	9693	11504	10195	10405	9873	11181	10073
Mp1g24760	Protein of unknown function (DUF3429)	2248	1929	1920	1861	2296	2418	1987	2166	2047	2217	1822	2105
Mp1g24770	consensus disorder prediction	258	270	343	340	391	284	268	285	295	294	217	235
Mp1g24780	E3.2.1.4; endoglucanase [EC:3.2.1.4]	24468	22314	22157	26690	26529	26831	25502	26059	22841	26233	22197	21188
Mp1g24790	Mitochondrial solute carrier protein; [C]	2189	2079	1846	2349	2407	2224	2283	2638	2057	2243	1618	1660
Mp1g24800	AMY, amyA, malS; alpha-amylase [EC:3.2.1.1]	10786	10143	9074	9484	8823	8609	8273	8435	7352	10798	7159	7589
Mp1g24820	Choline transporter-like protein; N-term missing; [I]	1672	1915	1815	1873	1956	1580	1818	1848	1660	1881	1901	1572
Mp1g24840	consensus disorder prediction	962	923	830	963	973	1154	1136	1168	993	1470	1031	1437
Mp1g24850	LYRM7, MZM1; complex III assembly factor LYRM7	2106	1665	1775	2020	2154	2296	2216	2576	2042	2737	1779	2151
Mp1g24860	PDF, def; peptide deformylase [EC:3.5.1.88]	2082	1968	1874	2148	2237	1840	2273	2380	2041	2354	2209	2128
Mp1g24880	Ubiquinone biosynthesis methyltransferase COQ5; N-term missing; C-term missing; [H]	1292	1594	1416	1350	1291	1217	1506	1456	1465	1552	1483	1498
Mp1g24900	Phosphatidylinositol 4-kinase; [T]	17866	16800	16228	12372	12656	13098	15545	14188	14161	16486	14412	15662
Mp1g24920	haloacid dehalogenase-like hydrolase	1838	1995	2110	1902	1849	1848	1968	1860	1945	2223	1861	2093
Mp1g24930	NECAP1_2; adaptin ear-binding coat-associated protein 1/2	1968	1864	2011	1976	1876	1761	1774	1796	2000	2000	2117	1957
Mp1g24940	consensus disorder prediction	56	26	40	27	16	18	33	18	31	27	57	30
Mp1g24950	consensus disorder prediction	49108	52584	49983	56586	57929	48471	49013	48913	51477	48061	61436	49418
Mp1g24960	consensus disorder prediction	117	93	143	137	93	111	86	134	103	99	125	142
Mp1g24970	consensus disorder prediction	28	52	37	42	43	38	46	39	31	29	43	35
Mp1g25000	gnl, RGN; gluconolactonase [EC:3.1.1.17]	278	228	323	265	327	281	280	294	267	298	449	393
Mp1g25020	GTF3A; general transcription factor IIIA	1433	1347	1275	1755	1926	1927	1704	1656	1502	1803	1473	1632
Mp1g25030	Uncharacterized membrane protein; [S]	1416	1395	1496	1752	1797	1917	1780	1825	1789	1624	1692	1871
Mp1g25040	Predicted membrane protein; [S]	2045	2050	1929	2102	2104	2129	2376	2564	2065	2519	2012	2482
Mp1g25050	RRP12; ribosomal RNA-processing protein 12	1630	1573	1659	1895	1852	1919	1802	2033	1749	1901	1471	1671
Mp1g25060	Phosphatidylserine-specific receptor PtdSerR, contains JmjC domain; C-term missing; [BT]	296	300	300	310	339	343	324	389	338	337	304	318
Mp1g25070	Uncharacterized conserved protein; [S]	578	657	888	815	887	888	893	1078	917	875	774	908
Mp1g25080	Protein kinase PCTAIRE and related kinases; [R]	16	22	137	22	12	14	18	31	26	46	28	28
Mp1g25090	Predicted Ca2+-dependent phospholipid-binding protein; C-term missing; [R]	653	827	579	627	600	557	803	545	633	586	610	573
Mp1g25100	Aminopeptidases of the M20 family; [OR]	2197	1981	1731	2734	2561	2458	2113	2328	2015	2133	1625	1796
Mp1g25110	NIT1, ybeM; deaminated glutathione amidase [EC:3.5.1.128]	855	985	915	881	874	942	1025	971	1077	1117	847	1065
Mp1g25120	ATPF0B, atpF; F-type H+-transporting ATPase subunit b	9284	11274	11295	8374	8484	8066	10058	9121	10133	8950	9892	9816
Mp1g25140	OS07G0101800 PROTEIN	94	86	109	76	96	105	146	127	103	116	84	142
Mp1g25150	PRI1; DNA primase small subunit [EC:2.7.7.102]	49	54	103	77	77	63	54	87	88	56	54	63
Mp1g25160	Alternative splicing factor ASF/SF2 (RRM superfamily); C-term missing; [A]	2001	2288	2354	2302	2221	2774	2880	2648	2682	3045	2316	3092
Mp1g25170	Uncharacterized conserved protein; [S]	4221	6391	2650	12269	11542	8228	5338	12860	3816	9867	3938	2662
Mp1g25180	DHRS7; dehydrogenase/reductase SDR family member 7 [EC:1.1.-.-]	686	607	737	642	652	633	616	603	716	620	639	663
Mp1g25190	-	38	7	50	2	0	2	12	6	10	10	10	4
Mp1g25200	consensus disorder prediction	4161	2338	2545	2958	2684	2595	2803	2731	2623	3528	2379	2641
Mp1g25210	RAB3GAP2; Rab3 GTPase-activating protein non-catalytic subunit	1809	1725	1737	1652	1791	1664	1878	1852	1816	1976	2027	1998
Mp1g25220	LATE EMBRYOGENESIS ABUNDANT (LEA) HYDROXYPROLINE-RICH GLYCOPROTEIN FAMILY	4	50	56	8	13	17	43	25	33	20	26	53
Mp1g25230	consensus disorder prediction	10	43	46	6	6	7	21	18	19	14	20	11
Mp1g25240	Transporter, ABC superfamily (Breast cancer resistance protein); [Q]	4482	3565	3211	5243	5270	4390	3639	3971	3490	4215	4305	4222
Mp1g25250	Stress up-regulated Nod 19	4912	4175	3616	8159	7539	6199	3011	2874	2496	3423	3151	2934
Mp1g25260	Stress up-regulated Nod 19	145	159	93	215	239	235	144	89	97	127	102	116
Mp1g25270	Stress up-regulated Nod 19	2167	2988	3828	1270	1489	1210	1920	1076	1525	1465	2107	1716
Mp1g25280	LSM2; U6 snRNA-associated Sm-like protein LSm2	2284	3436	3560	2306	2249	1866	2469	2150	2597	2525	2987	2333
Mp1g25290	OS05G0344200 PROTEIN	3338	3885	3527	3800	3602	3102	3355	3139	3534	3373	3879	3491
Mp1g25310	Transcription elongation factor TFIIS/Cofactor of enhancer-binding protein Sp1; C-term missing; [K]	4239	3682	3266	4791	4606	4427	3816	4480	3513	4196	4158	3860
Mp1g25330	DDX5, DBP2; ATP-dependent RNA helicase DDX5/DBP2 [EC:3.6.4.13]	6289	5896	5538	6645	6707	6796	6538	7975	6264	7142	5245	6041
Mp1g25350	Pleiotropic drug resistance proteins (PDR1-15), ABC superfamily; [Q]	8414	7652	7068	10264	10191	11177	9017	8498	6923	9928	12087	11136
Mp1g25360	PR5	43859	29536	45076	41558	38315	32117	14768	14331	14767	16145	49109	16500
Mp1g25370	Prokaryotic membrane lipoprotein lipid attachment site profile.	371	325	340	659	688	638	401	405	304	513	534	378
Mp1g25390	GSR, gor; glutathione reductase (NADPH) [EC:1.8.1.7]	5702	4770	4342	6046	5516	5632	5417	5308	5366	5379	4737	4792
Mp1g25400	leuA, IMS; 2-isopropylmalate synthase [EC:2.3.3.13]	6431	6841	6311	6408	6712	7231	6371	7424	6435	7302	6167	7230
Mp1g25410	KAO; ent-kaurenoic acid monooxygenase [EC:1.14.14.107]	1746	2601	2146	3158	3184	2735	2825	3098	2358	2788	2029	1988
Mp1g25420	GLT1; glutamate synthase (NADH) [EC:1.4.1.14]	5019	11365	22846	4189	4279	4411	15248	7257	16808	9928	28126	28944
Mp1g25450	ATP13A1, SPF1; manganese-transporting P-type ATPase [EC:7.2.2.-]	5035	4947	5009	5154	5346	5665	5590	5589	5349	5707	4862	5205
Mp1g25460	guaA, GMPS; GMP synthase (glutamine-hydrolysing) [EC:6.3.5.2]	1232	1322	1517	1272	1225	1141	1366	1361	1498	1427	1120	1261
Mp1g25470	consensus disorder prediction	125	110	161	153	128	109	113	105	143	129	174	112
Mp1g25480	Multidrug resistance-associated protein/mitoxantrone resistance protein, ABC superfamily; [Q]	1390	756	753	660	613	749	636	742	600	768	499	646
Mp1g25500	Terpenoid synthases	49	37	48	39	47	54	23	81	30	55	23	30
Mp1g25510	UCP009360	1440	1551	1507	1401	1364	1589	1537	1463	1467	1491	1544	1655
Mp1g25520	Metalloproteinase-related collagenase pM5; [O]	5507	5187	5590	5445	5994	6978	6387	6324	5514	6533	5291	6027
Mp1g25530	ZINC FINGER MYND DOMAIN-CONTAINING PROTEIN 12	37	24	18	66	39	55	60	53	59	36	26	39
Mp1g25540	consensus disorder prediction	531	281	264	175	233	244	228	227	183	371	197	279
Mp1g25550	-	19027	9204	8994	9063	8792	8524	8038	8673	6824	10921	6772	8414
Mp1g25560	RCCR, ACD2; red chlorophyll catabolite reductase [EC:1.3.7.12]	1220	1279	1226	1361	1353	1309	1341	1369	1238	1277	1493	1390
Mp1g25570	ATG10L, ATG10; ubiquitin-like-conjugating enzyme ATG10	202	203	202	257	230	242	194	216	211	247	174	205
Mp1g25580	Pentatricopeptide repeat domain	2559	2682	2716	2806	2742	2743	2851	3170	2979	3031	2501	2878
Mp1g25590	fabF, OXSM, CEM1; 3-oxoacyl-[acyl-carrier-protein] synthase II [EC:2.3.1.179]	5316	5571	6675	5084	5231	5585	5640	5904	5918	6160	5710	7424
Mp1g25600	phrB; deoxyribodipyrimidine photo-lyase [EC:4.1.99.3]	754	696	724	641	620	660	690	579	670	694	520	778
Mp1g25620	PRKAB; 5'-AMP-activated protein kinase, regulatory beta subunit	4133	4025	3806	5321	4767	4124	5035	5501	4398	5137	3814	3290
Mp1g25630	VCP, CDC48; transitional endoplasmic reticulum ATPase	6408	5550	5893	6045	5826	6191	5406	5880	5326	6145	5117	5228
Mp1g25640	lpxK; tetraacyldisaccharide 4'-kinase [EC:2.7.1.130]	210	247	270	242	250	220	228	317	218	224	225	236
Mp1g25650	RIT1; tRNA A64-2'-O-ribosylphosphate transferase [EC:2.4.2.-]	124	130	167	126	128	154	162	163	208	195	181	148
Mp1g25660	DCP1B; mRNA-decapping enzyme 1B [EC:3.-.-.-]	3842	3778	4338	3719	3661	3310	4080	3570	4332	4024	4847	4517
Mp1g25670	Coil	13081	15966	18066	11453	10656	11203	13373	12225	14439	13827	13448	15163
Mp1g25680	PRSS15, PIM1; ATP-dependent Lon protease [EC:3.4.21.53]	3117	2869	2817	3227	3484	3267	2996	3590	2962	3158	2624	3004
Mp1g25700	RP-L24e, RPL24; large subunit ribosomal protein L24e	12784	12890	12873	12312	11539	11428	14428	13142	15193	15608	14291	15681
Mp1g25710	-	172	155	87	219	188	170	120	158	144	127	152	118
Mp1g25720	Coil	764	487	576	732	645	552	544	661	675	621	546	511
Mp1g25730	Proteins containing BTB/POZ and Kelch domains, involved in regulatory/signal transduction processes; N-term missing; [TR]	1870	2002	1963	1822	1698	1727	2466	2121	2642	2415	3568	3511
Mp1g25740	cysK; cysteine synthase [EC:2.5.1.47]	2503	2423	2396	2772	2787	2650	2506	2165	2359	2530	3532	3140
Mp1g25750	XPR1, PHO1; xenotropic and polytropic retrovirus receptor 1	38	14	8	30	40	53	8	40	16	64	10	16
Mp1g25760	P53 AND DNA DAMAGE-REGULATED PROTEIN 1	614	544	561	575	679	654	797	783	807	839	746	839
Mp1g25770	TRPC4AP; Trpc4-associated protein	2499	2404	2500	2950	2889	2600	2922	2781	2885	2853	2891	2657
Mp1g25790	Dipeptidyl aminopeptidase; N-term missing; [O]	2169	2086	2132	2139	2148	2376	2353	2068	2346	2242	1803	2324
Mp1g25800	clpX, CLPX; ATP-dependent Clp protease ATP-binding subunit ClpX	5271	6005	5717	4992	5228	4939	5513	4878	5712	5201	5823	5283
Mp1g25810	AP1B1; AP-1 complex subunit beta-1	6346	6513	7373	6292	6295	6408	6484	6442	6404	6525	5943	5852
Mp1g25820	Proteins containing BTB/POZ and Kelch domains, involved in regulatory/signal transduction processes; N-term missing; [TR]	1701	2185	2645	1570	1704	1518	1835	1794	1889	1620	2137	1849
Mp1g25840	Proteins containing the FAD binding domain; C-term missing; [C]	127	338	376	280	214	141	201	145	216	153	440	652
Mp1g25850	TC.BASS; bile acid:Na+ symporter, BASS family	3335	3010	2670	3069	2821	3284	2580	2811	2405	3825	2994	3616
Mp1g25860	Proteins containing BTB/POZ and Kelch domains, involved in regulatory/signal transduction processes; N-term missing; [TR]	2356	2511	2182	2633	2835	3005	2885	2812	2688	4591	4561	5354
Mp1g25870	SLC25A23S; solute carrier family 25 (mitochondrial phosphate transporter), member 23/24/25/41	2183	1622	1276	1430	1345	1488	1377	1464	1209	1624	1024	1304
Mp1g25880	Uncharacterized conserved protein, contains TLDc domain; [S]	1574	1915	1699	1455	1428	1394	1811	1847	1780	1471	1427	1582
[truncated: 11,409 more rows]

## Sheet: S1-5_Diff_expression_all
Supplementary Tables S1-5: These tables list differentially expressed genes (DEGs) in rows, with each sample represented in columns. Featurecounts generated were further filtered for genes with lower counts –and replicates where genes are not expressed at all, using edgeR (filterByExp , with default settings, ensuring removal of genes with lower than 10 counts in all samples).The filteredcounts w…
Mpd27-1vsWT									Mpd27-2vsWT											Mpccd7vsWT
	log2FC	logCPM	F	PValue	FDR					log2FC	logCPM	F	PValue	FDR							log2FC	logCPM	F	PValue	FDR
Mp8g00430	-11.541	1.23543	18.2818	0.00234755	0.022174				MpVg00730	11.0263	5.75951	5879.1	8.75011345603856e-16	1.17321521218565e-11						MpUg00050	-15.0354	5.60269	1663.65	4.68065049661286e-11	2.16407454684777e-08
Mp6g17910	-10.166	0.170314	63.4382	3.18006735964782e-05	0.00246464				MpUg00350	-16.7554	7.38952	8419.32	4.80784189166997e-14	2.26107158738958e-10						MpUg00360	-14.3119	4.86151	3066.91	6.01091849869782e-10	1.91891417215572e-07
Mp6g10660	-8.93253	4.74279	1009.26	8.79769508670125e-12	1.1795949572249e-07				MpUg00020	-12.5625	7.80501	2710.54	5.05908022238123e-14	2.26107158738958e-10						MpUg00430	-14.0445	4.54773	1703.28	4.23663272334674e-11	2.02874184123689e-08
Mp5g12330	-8.74877	-1.39369	13.9456	0.00515516	0.0353196				MpUg00450	-13.7795	6.26829	2108.86	1.88103955917806e-13	6.30524460236485e-10						MpUg00160	-13.6996	4.39122	4573	1.64199442181163e-10	5.95023275882441e-08
Mp5g05430	-8.61172	1.37019	57.9504	1.36468045616047e-05	0.00179216				MpUg00420	-12.9727	5.43065	1640.21	6.99547097421261e-13	1.6470891738464e-09						MpUg00370	-13.4801	4.06145	1741.37	3.77230091555492e-09	1.03222470766858e-06
Mp5g00810	-8.36941	-0.0166348	15.2149	0.00403104	0.030553				MpUg00330	-5.36689	7.04943	1623.88	7.37062577795226e-13	1.6470891738464e-09						MpUg00390	-12.4819	3.05299	1703.66	4.04987746855041e-09	1.08601514196648e-06
Mp8g00400	-8.29727	-1.80926	16.7404	0.00305382	0.0259807				MpUg00180	-12.1403	4.75469	1383.37	1.7016290222912e-12	2.93940954480655e-09						MpUg00180	-12.1266	4.75469	1378.57	1.73279811311963e-12	3.31905101438685e-09
Mp8g02780	-8.16176	1.75533	40.7332	6.4137626776287e-05	0.00331946				MpVg01160	12.4815	5.68444	1375.38	1.75382431074376e-12	2.93940954480655e-09						MpUg00110	-12.1221	5.41348	1559.49	6.15411968699694e-11	2.50043747767439e-08
Mp5g00880	-7.89913	-1.76173	24.047	0.000993988	0.0137965				MpUg00070	-6.48071	3.96147	1286.43	2.48562574683898e-12	3.70303000151301e-09						MpUg00020	-11.9268	7.80501	2659.64	5.58677778420734e-14	2.94534577179406e-10
Mp8g16650	-7.66862	-1.9361	11.0955	0.00950566	0.0519817				MpVg00980	11.3271	6.55713	1221.14	3.26103561667946e-12	4.37239655484382e-09						MpUg00380	-11.8132	2.53925	1599	4.97398124848184e-09	1.30766942313028e-06
Mp5g10780	-7.55142	-2.35111	12.4044	0.0109313	0.0564152				MpVg00030	5.92209	4.73357	1116.08	5.21091613547514e-12	6.35163304949552e-09						MpUg00440	-11.5076	4.68317	1077.19	6.26799512304352e-12	6.62912015540044e-09
Mp5g12340	-7.4495	0.0396485	38.0913	8.51880717626501e-05	0.00370845				MpUg00440	-12.3092	4.68317	1092.93	5.8119080775438e-12	6.49383862530893e-09						MpUg00060	-11.412	5.15874	989.542	4.20894392703213e-10	1.4850926361486e-07
Mp5g00800	-7.22724	-0.984138	10.8492	0.010067	0.0538496				MpVg00970	10.8275	7.09997	1051.67	7.10105315300608e-12	7.32391697503889e-09						MpUg00080	-11.3575	4.03845	1562.16	6.10970837332166e-11	2.50043747767439e-08
Mp8g18610	-7.10482	5.91925	285.746	5.8774745120994e-09	2.62683927527429e-05				MpVg01150	10.9677	5.36997	979.138	1.02998264223536e-11	9.1441518628322e-09						MpUg00030	-11.3479	5.79804	775.389	3.4614755232935e-11	1.98622149592881e-08
Mp8g02730	-6.80591	-1.74384	20.5381	0.00164191	0.0182998				MpVg00300	10.2534	4.74628	978.868	1.03145897381595e-11	9.1441518628322e-09						MpUg00290	-11.3459	4.64521	707.348	5.57308350104859e-11	2.41044850264708e-08
Mp5g22320	-6.64672	-0.682634	28.2607	0.000287558	0.00707445				MpUg00010	-15.1138	5.73237	2342.17	1.09881628989902e-11	9.1441518628322e-09						MpUg00420	-11.2889	5.43065	1594.9	8.09741579884317e-13	1.84722582617214e-09
Mp8g18640	-6.60715	7.53074	341.331	2.37589809204839e-09	1.59280208090924e-05				MpVg00440	11.8948	6.09447	957.11	1.15938679645098e-11	9.1441518628322e-09						MpUg00300	-11.2818	6.36689	843.825	2.23138046868340e-11	1.42468330114796e-08
Mp8g18670	-6.46162	2.39686	89.4113	1.82967117745196e-06	0.000645585				MpVg00510	10.5979	5.8951	931.575	1.33443798334387e-11	9.94008026704147e-09						MpUg00350	-11.2245	7.38952	7817.16	6.59012329607859e-14	2.94534577179406e-10
Mp5g00820	-6.34043	0.329822	14.065	0.00347113	0.0280765				MpVg00710	12.2843	5.53873	870.012	1.90381593126379e-11	1.34349284244131e-08						MpUg00410	-11.1541	4.3975	723.166	4.9694831218838e-11	2.22102765660727e-08
Mp8g16670	-6.31719	3.92144	13.7861	0.00369792	0.0290122				MpUg00300	-11.6922	6.36689	854.61	2.08892813742434e-11	1.39145040833076e-08						MpUg00130	-10.934	6.06868	527.553	5.93732649757767e-09	1.53091680152926e-06
Mp7g14900	-6.06631	-1.14129	15.97	0.00229764	0.0219698				MpVg00230	9.21431	2.00874	847.668	2.17933014431279e-11	1.39145040833076e-08						MpUg00450	-10.8507	6.26829	1998.19	2.49350474331132e-13	8.35822789957956e-10
Mp3g21760	-5.95447	-0.718083	29.8033	0.000232934	0.00627145				MpVg01180	9.99515	4.67047	836.753	2.33107504811004e-11	1.42068428386634e-08						MpUg00090	-10.8087	5.34135	661.325	2.29888693454931e-09	6.42155750384107e-07
Mp4g14090	-5.9447	2.97626	32.5657	0.000162964	0.00509978				MpUg00320	-11.83	4.47427	816.021	2.65541785192052e-11	1.54799315471958e-08						Mp1g17280	-10.7223	2.03782	1285.03	1.39572281899614e-10	5.19829209919452e-08
Mp4g08490	-5.9365	-1.53007	7.72737	0.0186308	0.079378				MpUg00030	-13.3295	5.79804	800.761	2.9288255086987e-11	1.63623718419301e-08						MpUg00100	-10.464	4.54898	1320.15	1.24534256520043e-10	4.77072946120209e-08
Mp4g10130	-5.72984	-1.71263	8.43739	0.0185099	0.0790176				MpVg00600	10.5554	5.03532	746.254	4.2222337444381e-11	2.20942141543598e-08						MpUg00010	-10.3267	5.73237	2179.74	1.49015745882506e-11	1.05158058989086e-08
Mp5g00990	-5.70499	2.07868	22.6145	0.000674869	0.0112777				MpVg00340	11.1702	4.47359	741.224	4.37295643773612e-11	2.20942141543598e-08						MpUg00120	-10.0034	3.80435	464.012	4.91962569290941e-10	1.64905853226324e-07
Mp4g03070	-5.64524	0.15802	25.8828	0.000404975	0.0084578				MpUg00430	-12.1863	4.54773	1683.25	4.45427807467158e-11	2.20942141543598e-08						MpUg00040	-9.90674	0.500601	349.569	6.71328223301103e-07	0.000136381
Mp2g03380	-5.62928	0.210412	29.3953	0.00024608	0.00647255				MpVg00350	13.7798	4.46159	1669.3	4.61394686994388e-11	2.20942141543598e-08						MpUg00320	-9.60304	4.47427	771.403	3.55528907385826e-11	1.98622149592881e-08
Mp3g24080	-5.62664	-0.621289	32.0973	0.000378243	0.00823292				MpUg00410	-11.1712	4.3975	725.901	4.8732088382903e-11	2.24645628720048e-08						Mp1g17300	-7.87331	3.67502	1056.85	6.9218140047439e-12	6.62912015540044e-09
Mp5g01640	-5.27824	1.31475	44.8573	4.23771769118261e-05	0.00278164				MpUg00050	-12.391	5.60269	1635.88	5.02637892422542e-11	2.24645628720048e-08						Mp1g17290	-6.67962	1.2155	243.986	1.30898293157414e-08	3.31147983897095e-06
Mp5g05450	-5.20472	-0.399613	66.0054	7.54851888756663e-06	0.00131191				MpUg00080	-13.2294	4.03845	1598.44	5.54396786432285e-11	2.32631875090589e-08						MpUg00070	-6.32606	3.96147	1254.14	2.83781140927132e-12	4.22770837505665e-09
Mp6g17690	-5.20226	1.5421	19.9196	0.00107172	0.0144563				MpUg00110	-14.782	5.41348	1597.89	5.55207339118351e-11	2.32631875090589e-08						MpUg00140	-6.22642	-0.594364	52.796	6.34135368338649e-05	0.0036037
Mp3g24070	-4.95994	0.156814	25.4631	0.000824647	0.0125078				MpUg00290	-10.1857	4.64521	689.961	6.34018682444862e-11	2.57603711946082e-08						Mp8g00400	-5.6282	-1.80926	12.0638	0.00764234	0.0575593
Mp5g00940	-4.93913	-0.129884	13.3783	0.00406239	0.0306323				MpUg00100	-14.0062	4.54898	1388.65	1.0054863413928e-10	3.96516496041019e-08						MpUg00330	-5.2861	7.04943	1588.61	8.26622535578225e-13	1.84722582617214e-09
Mp5g00680	-4.88813	2.0828	33.1947	0.000150731	0.00502644				MpUg00340	-4.2761	3.79737	610.451	1.19492606934549e-10	4.57759106793838e-08						Mp3g21760	-5.19651	-0.718083	25.6893	0.000416842	0.0114241
Mp5g00890	-4.88051	-0.58382	7.90092	0.0176438	0.0762887				MpUg00160	-13.6996	4.39122	4589.32	1.62309310667085e-10	6.04512010395634e-08						Mp8g00430	-4.97912	1.23543	10.0418	0.0122218	0.0760418
Mp5g00840	-4.84764	0.222883	11.0177	0.00726374	0.0441288				MpUg00060	-14.5791	5.15874	1024.35	3.63741918323458e-10	1.31812206510295e-07						Mp4g01450	-4.95491	-2.30933	7.50814	0.0240403	0.109674
Mp5g17030	-4.72488	-0.40946	15.8482	0.00235676	0.0222063				MpVg00470	10.3402	4.49003	472.635	4.47477051189107e-10	1.57888744798515e-07						Mp2g20900	-4.93073	-0.972175	9.38259	0.011344	0.0727402
Mp3g11950	-4.66485	0.245032	18.2913	0.00144793	0.0171047				MpUg00120	-10.0201	3.80435	465.784	4.82406120798558e-10	1.65848750453002e-07						Mp4g10130	-4.83591	-1.71263	6.94936	0.0283766	0.120458
Mp6g06140	-4.5823	1.30852	71.7093	5.1505790041985e-06	0.00111385				MpUg00360	-14.3119	4.86151	3077.13	5.9463181030474e-10	1.99320582814149e-07						Mp5g12330	-4.26759	-1.39369	7.0205	0.027773	0.11882
Mp1g07620	-4.57096	0.497695	53.6053	1.93573119599067e-05	0.0019084				MpVg00760	10.3066	7.09673	409.646	9.33424024501091e-10	2.98386885051514e-07						Mp4g20480	-4.02835	0.885609	28.4564	0.000279841	0.00889095
Mp3g11940	-4.52879	1.18303	25.7951	0.000410298	0.00852912				Mp3g10460	11.0527	4.23618	409.539	9.34684454964468e-10	2.98386885051514e-07						Mp5g13830	-3.94378	-2.125	7.58319	0.0195019	0.0972557
Mp7g14950	-4.48106	0.592837	15.9144	0.00232442	0.0220874				MpVg00770	14.3241	4.92956	723.01	1.579808639948e-09	4.92606377777275e-07						Mp4g23070	-3.88903	-1.2015	6.44336	0.0284407	0.120561
Mp1g25190	-4.46146	-1.53008	22.4327	0.00069538	0.0114682				MpVg00250	10.4627	3.74192	358.164	1.85759525290397e-09	5.58302016757419e-07						Mp5g12340	-3.73114	0.0396485	17.4794	0.0016938	0.0251222
Mp4g01450	-4.45324	-2.30933	6.57214	0.031867	0.110391				MpUg00090	-14.647	5.34135	694.272	1.87377616005995e-09	5.58302016757419e-07						Mp3g23830	-3.66877	-0.219113	11.8148	0.00592465	0.0497419
Mp7g05950	-4.42987	0.312653	45.7503	3.89015875691142e-05	0.00278164				MpVg00310	9.47107	4.22347	347.851	2.15692715988086e-09	6.28697377384402e-07						Mp4g22880	-3.55968	-2.09904	5.73847	0.0364916	0.139834
Mp5g00920	-4.31348	1.40693	21.6544	0.00079203	0.0122521				MpUg00370	-13.4801	4.06145	1747.67	3.72840408985307e-09	1.06362642631383e-06						MpUg00340	-3.50384	3.79737	452.18	5.61885165752439e-10	1.83750153717285e-07
Mp8g04800	-4.30527	2.64465	19.1529	0.00123213	0.0157337				MpUg00390	-12.4819	3.05299	1710.35	3.99875229476664e-09	1.11698480767148e-06						Mp5g00580	-3.45399	-1.15385	9.59209	0.0106899	0.0702918
Mp8g05135a	-4.28694	-2.32217	8.45154	0.0149033	0.0685263				MpUg00130	-15.4142	6.06868	558.535	4.67360275811079e-09	1.27885032205611e-06						Mp5g10780	-3.451	-2.35111	4.96555	0.0639783	0.196343
Mp2g14510	-4.27205	-0.993051	13.1831	0.00425198	0.0316023				MpUg00380	-11.8132	2.53925	1605.69	4.90711045384727e-09	1.31589073930368e-06						Mp3g12530	-3.44103	0.388547	8.96885	0.0127828	0.0781453
Mp3g03180	-4.26048	0.221333	49.1301	2.84817575631643e-05	0.0023882				Mp2g05940	-3.1463	4.03998	284.968	5.95946009439004e-09	1.56675374403101e-06						Mp7g18720	-3.35951	-0.322624	7.02306	0.0233882	0.10777
Mp5g00830	-4.22248	1.31898	12.7118	0.00475506	0.0337942				Mp3g10450	12.588	3.23414	341.937	3.63263395697241e-08	9.3666069413627e-06						Mp5g13860	-3.32531	0.896921	8.97598	0.0127562	0.0780624
Mp4g20480	-4.21504	0.885609	30.3686	0.000216078	0.00598591				Mp2g24790	8.51067	2.00894	189.713	4.63755335409175e-08	1.17321349757853e-05						Mp4g19140	-3.31457	-0.157361	39.9746	6.94752148956181e-05	0.00380214
Mp6g08940	-4.18541	0.784117	17.1312	0.00181436	0.0193071				Mp1g06700	-1.32477	4.17974	176.874	6.57929294482487e-08	1.63361407044837e-05						Mp7g13910	-3.26506	1.56323	14.4307	0.00319839	0.0357769
Mp5g13860	-4.16084	0.896921	12.6137	0.00486863	0.0342811				Mp7g13080	-2.95382	3.61553	167.963	8.50889564799226e-08	2.05841661658637e-05						Mp5g01640	-3.19409	1.31475	21.8542	0.000765762	0.0161235
Mp8g07190	-4.11489	-0.560764	13.578	0.00387883	0.0298591				Mp1g01020	-0.843769	4.42442	167.614	8.59720543920322e-08	2.05841661658637e-05						Mp8g05135a	-3.17061	-2.32217	5.4437	0.0406662	0.149302
Mp2g01320	-4.10385	-0.394931	20.6006	0.000949747	0.0134469				MpVg00330	10.292	0.995947	613.321	1.10275550292014e-07	2.5939904882725e-05						Mp6g17910	-3.1551	0.170314	19.482	0.0019337	0.0268953
Mp4g18620	-4.10003	3.60138	16.6887	0.00198267	0.0203				Mp3g09190	3.05792	3.43181	153.165	1.34393245775851e-07	3.10680110234933e-05						Mp2g07360	-3.13771	-0.860951	6.29567	0.0299331	0.124451
Mp4g22710	-4.03918	-0.638983	9.75654	0.010208	0.0542199				MpVg00240	10.6882	1.4074	247.6	1.38392875648217e-07	3.14503674015474e-05						Mp4g18620	-3.12944	3.60138	10.8373	0.0076154	0.0574666
Mp5g13710	-4.01303	-0.534605	20.5671	0.000955345	0.013485				Mp8g12090	-1.08952	4.8886	139.929	2.09822747805184e-07	4.68883900428651e-05						Mp5g00990	-3.12152	2.07868	9.54708	0.0108265	0.0707837
Mp2g08490	-4.01025	-1.24809	26.2136	0.000385606	0.00828559				Mp1g02530	-3.15748	0.908098	139.149	2.1566882521949e-07	4.74047148941462e-05						Mp3g12010	-3.09954	-1.07436	21.9601	0.000752262	0.01601
Mp8g10530	-3.97555	-0.980294	9.18218	0.0120151	0.0596267				Mp8g10330	1.08256	7.50155	138.286	2.22358525737398e-07	4.80868244046295e-05						Mp2g10360	-3.0871	-0.55123	29.2794	0.000249972	0.00837905
Mp6g11750	-3.97392	1.49292	27.6924	0.000311449	0.00737688				Mp3g05110	-0.806928	5.29785	137.617	2.27722718679072e-07	4.84651779690317e-05						Mp7g01390	-3.07095	-1.68692	10.4728	0.00839036	0.0607113
Mp2g18760	-3.97014	7.02758	25.7625	0.000412303	0.00853111				Mp3g24330	1.86291	3.02898	131.326	2.86433403026325e-07	6.00077979340151e-05						Mp8g16620	-2.98453	0.402479	8.34491	0.0153915	0.0861669
Mp2g14890	-3.96204	-1.01719	17.8846	0.00156534	0.0178299				Mp1g17210	4.75451	3.33506	129.939	3.01709092023043e-07	6.22356231668455e-05						Mp3g15560	-2.97488	3.66062	32.1811	0.000171028	0.00672474
Mp2g14520	-3.96049	-0.470556	27.6809	0.000311955	0.00737688				MpVg00450	10.1822	0.688333	439.93	3.21208027361481e-07	6.52538974373142e-05						Mp6g09580	-2.97284	-1.9927	3.75207	0.0800801	0.225603
Mp5g05460	-3.94137	1.29519	46.3466	3.6769319257672e-05	0.00273891				Mp7g12930	-0.832814	6.48722	122.221	4.06819398376939e-07	8.14124551259403e-05						Mp2g11950	-2.9618	2.5953	23.0079	0.000632902	0.0145807
Mp5g13830	-3.94021	-2.125	7.56967	0.0195861	0.0817336				Mp7g19400	-0.870176	4.86963	120.477	4.36299220182821e-07	8.60279403560479e-05						Mp5g17030	-2.95215	-0.40946	7.93991	0.0174307	0.091508
Mp8g05310	-3.93189	-1.14346	9.9692	0.0096229	0.0523915				Mp7g11790	-1.63411	3.8069	119.438	4.55058461366684e-07	8.84264326087608e-05						Mp1g03740	-2.944	-1.13483	5.54315	0.0391958	0.14574
Mp5g06880	-3.90385	-1.53977	14.2948	0.0032967	0.0271022				Mp8g17610	2.65756	1.37467	115.171	5.42974831362784e-07	0.000104003						Mp6g17690	-2.94217	1.5421	8.61276	0.0141999	0.0825995
Mp2g03610	-3.88798	-0.976625	18.2491	0.00145962	0.0171973				Mp7g06790	-0.908433	10.8392	114.698	5.53932121928223e-07	0.000104607						Mp6g06340	-2.93611	0.755057	11.3027	0.00674688	0.0534016
Mp5g17460	-3.8846	-0.0695113	28.4137	0.000281503	0.00696611				Mp3g09060	-0.789989	7.97778	114.106	5.68004954197773e-07	0.000105681						Mp8g07190	-2.90045	-0.560764	7.94152	0.017422	0.091508
Mp3g11060	-3.88003	2.50325	29.3	0.000249275	0.00651297				Mp2g07580	-1.10713	7.55845	113.802	5.75379943350346e-07	0.000105681						Mp5g03220	-2.85189	-1.59748	3.7093	0.0815818	0.228082
Mp2g00860	-3.86806	1.92474	34.8857	0.000122893	0.00448345				Mp3g18320	1.42144	4.68874	112.918	5.97535492933708e-07	0.000108267						Mp5g05430	-2.84078	1.37019	15.6379	0.00246319	0.0307643
Mp2g20340	-3.85776	-1.38151	18.9415	0.00128132	0.0161309				Mp2g24030	0.731008	4.29815	111.531	6.34361043762195e-07	0.000112902						Mp5g00890	-2.83339	-0.58382	3.55312	0.0873712	0.239072
Mp6g19050	-3.85679	-1.40523	29.0362	0.000258387	0.00662074				Mp3g07650	0.632333	8.83462	111.328	6.39956766903893e-07	0.000112902						Mp5g12210	-2.82857	-0.118522	35.7741	0.000110736	0.00511984
Mp4g16580	-3.80853	4.15479	104.118	8.8390234367056e-07	0.000584817				MpUg00040	-9.90674	0.500601	351.175	6.61550077671553e-07	0.000115196						Mp3g11950	-2.81654	0.245032	8.59661	0.0142685	0.082819
Mp8g18650	-3.80587	7.94122	161.697	1.02759428048511e-07	0.000153089				Mp7g18430	3.16637	3.02129	109.373	6.97190034577986e-07	0.000119845						Mp6g04480	-2.81344	1.86462	37.6331	8.96306541883035e-05	0.00446754
Mp5g00960	-3.80572	1.86024	25.4044	0.000435074	0.00882522				Mp7g16440	0.704002	5.22912	106.158	8.05076961421559e-07	0.000136639						Mp1g08060	-2.79446	-0.56316	8.68053	0.0139161	0.0816576
Mp3g06900	-3.77424	-1.79088	10.2169	0.00899126	0.0501893				Mp1g03700	1.64116	3.63384	103.511	9.09085983395184e-07	0.00015227						Mp6g19490	-2.783	3.89102	20.8454	0.000909988	0.0178118
Mp8g18730	-3.76374	6.62641	17.0691	0.0018369	0.0194851				Mp7g00230	-8.73864	-0.251629	155.857	9.19891007274248e-07	0.00015227						Mp6g11750	-2.78243	1.49292	15.6964	0.00243302	0.0305309
Mp5g21680	-3.72452	2.78824	15.4621	0.00255659	0.0234451				Mp3g24280	3.26211	4.73996	99.6606	1.09051233883529e-06	0.000178312						Mpzg00270	-2.76996	1.14536	18.9978	0.00126798	0.021575
Mp1g18470	-3.71443	1.7512	14.9542	0.00285123	0.0249865				Mp4g22510	2.27338	2.02168	97.5613	1.20751787850709e-06	0.000195065						Mp2g05480	-2.75421	-1.23237	2.77523	0.12523	0.297604
Mp5g01930	-3.70023	0.0550671	56.7094	1.50441603682159e-05	0.00179216				Mp1g29620	-0.833344	8.80677	94.2663	1.42281892368453e-06	0.000227109						Mp2g18600	-2.73842	1.02293	20.1398	0.00103034	0.0190812
Mp2g18120	-3.65578	3.59613	10.0494	0.00941286	0.0516821				Mp1g10620	-1.07353	8.34033	93.3972	1.48703294891368e-06	0.000232935						Mp1g14690	-2.73031	0.368546	11.5085	0.00640108	0.0521103
Mp2g18440	-3.65238	3.38454	120.818	4.30330186115118e-07	0.000424768				Mp3g20970	-1.88152	8.06237	93.3048	1.49406403477195e-06	0.000232935						Mp4g03070	-2.69751	0.15802	9.00379	0.0126531	0.0776087
Mp4g22700	-3.64053	1.41768	24.2775	0.000517188	0.00967326				Mp5g05940	-1.41668	5.53183	91.7556	1.61799640983755e-06	0.000249357						Mp4g05020	-2.69423	3.04836	13.015	0.00442371	0.0424575
Mp8g05340	-3.60338	1.8603	25.1754	0.000450423	0.00896034				Mp1g26280	-1.56304	5.82737	90.9746	1.68510684842584e-06	0.000256749						Mp2g16030	-2.68489	-1.8298	3.11614	0.124104	0.29603
Mp4g22880	-3.56851	-2.09904	5.76439	0.03615	0.119413				Mp2g15040	0.873899	5.64695	89.3093	1.83960566516043e-06	0.00027714						Mp6g04490	-2.67217	0.2087	36.3683	0.000103403	0.00484763
Mp6g19020	-3.56514	0.28229	24.8162	0.000475821	0.00928468				Mp6g07320	-1.11834	10.4524	88.2353	1.94820368482749e-06	0.000288173						Mp7g03040	-2.66698	-1.44784	31.7123	0.000181509	0.00691383
Mp5g04000	-3.56356	0.536129	31.3443	0.000190277	0.00555036				Mp1g06180	0.81893	4.07367	88.1626	1.95582951688098e-06	0.000288173						Mp3g07970	-2.63282	-0.988852	33.4724	0.000145681	0.0060661
Mp2g05480	-3.56219	-1.23237	4.14618	0.0677314	0.1796				Mp3g21880	1.03842	3.06839	87.1437	2.06650219201689e-06	0.00030117						Mpzg00290	-2.62542	1.36275	14.3967	0.00322266	0.0359779
Mp1g23330	-3.5611	1.728	22.3487	0.000705102	0.0115109				MpVg00610	9.67315	0.425562	240.902	2.20150985974904e-06	0.000317396						Mp3g12110	-2.60074	-1.46709	9.32479	0.0115328	0.0733197
Mp5g07750	-3.55545	0.629777	25.5859	0.000423353	0.00867938				MpVg00720	9.29169	-0.133413	236.204	2.34365109778932e-06	0.000334294						Mp1g23330	-2.59792	1.728	13.2961	0.00414096	0.0413519
Mp8g18660	-3.55471	1.58474	108.391	7.28200793872113e-07	0.000573499				Mp8g11130	-2.02668	2.46111	83.707	2.49901585679368e-06	0.000351435						Mpzg02050b	-2.56691	-0.374315	25.1709	0.000450733	0.0119909
Mp1g22740	-3.53954	-1.25441	9.69627	0.0103815	0.054758				Mp2g00670	-1.1509	6.61852	83.5851	2.51624460258449e-06	0.000351435						Mp5g13820	-2.56516	-1.5833	6.17123	0.0312648	0.127658
Mp3g16700	-3.52157	0.317022	11.8234	0.00591187	0.0385912				Mp8g05840	-0.72001	6.49283	82.7832	2.63313219030142e-06	0.000362451						Mp7g05950	-2.54282	0.312653	19.4314	0.00117075	0.0207456
Mp8g10540	-3.52052	-0.990124	10.5703	0.00817417	0.0471655				Mp3g10050	-2.52983	6.61888	82.6765	2.64917847931584e-06	0.000362451						Mp4g18560	-2.51246	3.5718	23.3902	0.000595075	0.0141971
Mp4g14280	-3.51089	-0.11509	100.168	1.06429531249543e-06	0.00058582				Mp1g20160	0.832992	5.20193	79.3522	3.21243107215211e-06	0.000435073						Mp5g13710	-2.50434	-0.534605	9.8042	0.0100732	0.067768
Mp6g14020	-3.49784	2.87073	94.9616	1.37381189976391e-06	0.000607063				Mp7g12230	0.739445	4.12856	78.26	3.42789524892824e-06	0.000459612						Mp3g24750	-2.49924	0.00564838	10.7754	0.00774076	0.058112
Mp4g16570	-3.46997	3.2643	54.7891	1.7557775549082e-05	0.00184743				Mp2g05930	-2.46312	4.24502	75.2881	4.10726742332817e-06	0.00054525						Mp5g07320	-2.48359	4.77547	10.1952	0.00904461	0.0635534
Mp3g12230	-3.46432	-1.88294	7.44813	0.0203627	0.0836357				Mp7g11860	1.84462	2.71159	74.6326	4.27803346679069e-06	0.000562352						Mp2g21840	-2.48212	2.4501	7.87346	0.0177957	0.0924467
Mp3g24060	-3.45498	-0.322728	3.85028	0.076759	0.194272				Mp2g03470	-2.70444	4.87299	74.1779	4.40147193927611e-06	0.000572961						Mp5g17470	-2.48105	2.16146	28.2118	0.000289524	0.00898596
Mp1g10370	-3.43853	4.31187	47.737	3.23148801135661e-05	0.00247587				Mp2g24940	-1.67784	2.58549	73.5206	4.58748385528271e-06	0.000591433						Mp5g10740	-2.48049	2.9102	22.5809	0.000678603	0.0151622
Mp4g05020	-3.43168	3.04836	19.5071	0.00115469	0.0150898				Mp8g03850	-0.768781	8.44921	73.3104	4.64892801567981e-06	0.000593646						Mp3g12510	-2.48028	3.48878	8.46048	0.0148632	0.084443
Mp5g03090	-3.42166	1.57412	34.0509	0.000135791	0.0047213				Mp2g16380	0.678677	5.98653	72.6441	4.85027678909674e-06	0.000613514						Mp2g01650	-2.45031	-1.05555	10.863	0.00756411	0.0572668
Mp5g14510	-3.40001	-1.19478	27.8161	0.000306051	0.00733589				Mp4g17940	-0.703056	6.20645	72.3054	4.95662146066239e-06	0.000621106						Mp1g22740	-2.44647	-1.25441	5.35712	0.0420012	0.15208
Mp3g12010	-3.35407	-1.07436	24.8058	0.000476577	0.00928468				Mp1g13140	1.30235	5.42487	72.004	5.05357644975137e-06	0.000627392						Mp5g15260	-2.44279	-0.847051	4.77738	0.052463	0.174158
Mp8g16620	-3.35178	0.402479	10.0629	0.00937782	0.051553				Mp2g08400	-0.925722	7.5278	71.3817	5.26101742123816e-06	0.000647153						Mp6g03750	-2.43929	-1.2404	3.4133	0.0929934	0.247147
Mp3g12240	-3.34944	1.60556	17.6672	0.00163276	0.0182282				Mp3g10470	6.05378	2.84211	70.831	5.45311029034272e-06	0.000659117						Mp5g15310	-2.43881	1.6419	28.5225	0.000277292	0.00887335
Mp2g25340	-3.33981	2.9584	32.5955	0.000162359	0.00509978				Mp8g19010	-0.632997	5.23501	70.743	5.48454547553049e-06	0.000659117						Mp3g08080	-2.43499	-1.3915	7.52065	0.019895	0.0984848
Mp2g15030	-3.33623	-1.00585	19.7554	0.00110387	0.0147417				Mp4g23930	-1.14624	6.05663	70.6621	5.51365935163962e-06	0.000659117						Mp8g02890	-2.4316	-0.288099	20.2354	0.00101297	0.0188899
Mp7g13910	-3.32185	1.56323	14.8387	0.00292378	0.0252916				Mp7g04850	-0.754374	8.68284	70.5484	5.55491298182244e-06	0.000659117						Mp3g20260	-2.43126	4.05867	54.8377	1.74882832972417e-05	0.00155287
Mp5g17570	-3.31598	2.69476	11.5553	0.00632537	0.0402227				Mp6g02310	0.409215	6.5578	70.3611	5.62362870164069e-06	0.000661418						Mp5g00920	-2.41328	1.40693	8.51455	0.0146234	0.0837862
Mp2g03585	-3.31306	-0.0781573	16.2384	0.00217349	0.0212872				Mp3g03990	-1.22418	10.38	69.8826	5.80383805986633e-06	0.000676677						Mp4g07835	-2.40934	4.24973	19.2017	0.00122111	0.0212081
Mp4g19940	-3.30734	1.43011	19.5159	0.00115285	0.0150898				Mp8g06810	-0.667779	5.88034	68.9389	6.17982388582994e-06	0.000714302						Mp5g13810	-2.40816	-1.88582	3.7407	0.0804758	0.226162
Mp6g03780	-3.30438	-1.54625	6.09424	0.0321247	0.110805				Mp5g14220	-2.02488	2.38596	68.7044	6.27769972332666e-06	0.000719414						Mp3g11940	-2.39957	1.18303	9.47205	0.0110589	0.0715627
Mp6g19030	-3.29989	0.971525	50.1496	2.60168236483583e-05	0.00229496				Mp8g10040	-1.14685	4.01267	68.1634	6.51065986831145e-06	0.000739788						Mp5g02600	-2.39757	0.762193	6.99625	0.0235965	0.108469
Mp3g14110	-3.29455	1.39664	27.9363	0.000300915	0.00730736				Mp2g03280	2.00815	2.94637	67.089	7.0045354804572e-06	0.000789217						Mp1g16530	-2.37425	-1.01078	15.5877	0.00248947	0.0309349
Mp4g04780	-3.2849	-1.8183	3.98815	0.0723789	0.187455				Mp3g22960	-1.11082	9.27863	66.5209	7.2836813537903e-06	0.00081383						Mp5g17260	-2.37382	1.29291	6.22799	0.0306487	0.126311
Mp5g21420	-3.25953	2.54527	23.0686	0.000626712	0.0108223				Mp6g06130	-0.890839	5.42891	65.6877	7.71744535028816e-06	0.000855169						Mp3g01000	-2.37372	3.17321	11.8508	0.00587146	0.049556
Mp3g03330	-3.25458	0.396442	61.9247	1.01045222337952e-05	0.00149782				Mp2g16080	0.556817	4.9612	64.9073	8.15184726578043e-06	0.000895901						Mp5g17250	-2.35783	0.32006	13.3131	0.00412457	0.041332
Mp7g01390	-3.20919	-1.68692	11.2313	0.00687214	0.0425155				Mp3g08360	-2.85819	2.88941	64.4409	8.4254105837687e-06	0.000918438						Mp3g03120	-2.33789	1.09502	9.13485	0.0121806	0.0758699
Mp8g17780	-3.20251	6.95341	57.1904	1.44832579756459e-05	0.00179216				Mp7g12210	0.569715	5.19017	64.0659	8.65329477589271e-06	0.000935672						Mp2g01320	-2.33179	-0.394931	8.38427	0.0152091	0.0855383
Mp2g11750	-3.18188	-1.0103	18.2967	0.00144644	0.0171022				Mp1g00420	-0.606888	5.40055	63.854	8.78531134793054e-06	0.00093835						Mp5g05460	-2.32941	1.29519	19.6966	0.00111566	0.020052
Mp3g07970	-3.17101	-0.988852	45.4112	4.01798267578702e-05	0.00278164				Mp3g07970	-3.96737	-0.988852	63.8021	8.81802205112579e-06	0.00093835						Mp2g03380	-2.30076	0.210412	7.82544	0.0180651	0.0930889
Mp5g10730	-3.17023	-1.31585	25.3677	0.00043749	0.00884747				Mpzg01360	2.15345	3.58824	63.2076	9.20306476915674e-06	0.000971612						Mp8g07600	-2.29778	0.24054	9.10877	0.0122729	0.0761885
Mp8g18620	-3.13567	4.03769	39.6558	7.18747082823296e-05	0.00348047				Mp4g07870	-1.22649	5.76107	62.6006	9.61715169650569e-06	0.00100621						Mp8g08060	-2.29671	1.92505	5.94972	0.0338176	0.133445
Mp5g13640	-3.1213	1.90587	27.4271	0.000323405	0.00754125				Mp3g08375	-1.33788	4.42002	62.5099	9.68090355487116e-06	0.00100621						Mp8g03270	-2.29514	-0.747391	6.32626	0.0296164	0.123901
Mp6g20590	-3.08731	3.21061	93.91	1.44873499654992e-06	0.000607063				Mp1g27830	-0.870276	5.52792	61.4128	1.0493301308843e-05	0.00106644						Mp6g09300	-2.29023	2.27563	8.57555	0.0143586	0.0830556
Mp3g14380	-3.08534	1.45633	16.1206	0.00222694	0.0216212				Mp3g24290	-0.465564	5.88266	61.4092	1.04961065756511e-05	0.00106644						Mp5g04320	-2.27978	2.59227	15.7193	0.00242134	0.0304553
Mp5g13680	-3.08295	-1.18822	40.658	6.46442241541665e-05	0.00331946				Mp1g07380	0.593758	5.32313	61.4055	1.04989989931612e-05	0.00106644						Mp6g19030	-2.27888	0.971525	26.9314	0.000347252	0.0101526
Mp5g13790	-3.07702	1.48961	61.3643	1.0531062647676e-05	0.00149782				Mp4g06600	-0.906059	9.77277	61.2903	1.0588988651188e-05	0.0010675						Mp5g12140	-2.27792	2.20143	19.8309	0.00108895	0.0198378
Mp5g24320	-3.07548	0.335498	16.5806	0.00202658	0.0205384				MpVg00530	10.305	0.292024	143.351	1.13238034959535e-05	0.00113306						Mp7g02150	-2.27582	5.6489	16.301	0.00214569	0.0281767
Mp6g17740	-3.04439	-0.795236	10.9636	0.00736712	0.0444547				Mp6g06940	-0.469636	6.53163	59.8162	1.18257112528723e-05	0.00117451						Mp3g18420	-2.27115	0.459075	14.1203	0.00342819	0.0373371
Mp7g05260	-3.0297	5.42379	20.4205	0.000980317	0.0136775				Mp3g10510	1.05466	2.48404	59.4856	1.21262260409891e-05	0.0011955						Mp6g07050	-2.23951	3.8821	15.4537	0.00256116	0.0314356
Mp4g18580	-3.02547	4.86764	22.0428	0.000741921	0.0118003				Mp2g04920	-0.824932	3.59038	59.1159	1.24731742512999e-05	0.00122073						Mp2g00930	-2.23082	2.401	6.8488	0.0247838	0.111585
Mp1g03740	-3.02193	-1.13483	5.78576	0.0358713	0.118903				Mp8g16190	2.52102	0.258069	58.7354	1.28425781220019e-05	0.00123481						Mp7g14900	-2.22981	-1.14129	3.81134	0.0780549	0.221964
Mp8g06340	-3.02003	2.35942	26.7026	0.000358963	0.00791693				Mp6g17270	1.07573	7.24518	58.7261	1.28518211723611e-05	0.00123481						Mp5g10170	-2.22694	3.47468	10.8957	0.00749934	0.0570018
Mp5g12140	-3.0145	2.20143	32.1276	0.000172187	0.00533184				Mp2g13330	0.662035	8.67105	58.546	1.30313722480223e-05	0.00123481						Mp2g07370	-2.22501	-0.997045	11.2873	0.00677366	0.0535516
Mp4g04860	-3.00113	1.97699	27.7613	0.000308428	0.00733589				Mp5g02890	-1.31497	6.83964	58.5246	1.30529473914459e-05	0.00123481						Mp5g01670	-2.22121	2.08254	16.4654	0.00207467	0.0277616
Mp6g17930	-2.98431	0.791116	14.139	0.0034138	0.0277407				Mp1g02420	-1.13636	5.74967	58.5002	1.30774855774121e-05	0.00123481						Mp5g03210	-2.22046	0.397146	5.77617	0.0359961	0.138688
Mp3g04770	-2.97386	1.93602	66.6431	7.2225426664963e-06	0.00131191				Mp5g18330	0.548688	4.5178	58.2199	1.33641973740875e-05	0.00124959						Mp3g14110	-2.21386	1.39664	14.2482	0.00333116	0.03661
Mp5g06870	-2.96874	2.47112	33.3814	0.000147312	0.00498884				Mp4g19140	-4.30414	-0.157361	58.1657	1.34204655664115e-05	0.00124959						Mp5g17460	-2.21298	-0.0695113	11.4204	0.00654637	0.052557
Mp5g01710	-2.9671	1.60465	17.2497	0.00177221	0.0190288				Mp2g24070	0.699939	6.48207	57.847	1.37571989864911e-05	0.00127211						Mp5g13870	-2.21107	0.97241	9.59984	0.0106665	0.0702097
Mp3g10410	-2.96375	1.3394	74.416	4.33631592167623e-06	0.00100476				Mp5g15200	-1.48132	3.00346	57.2148	1.4455488875493e-05	0.00132753						Mp1g09420	-2.21062	1.22087	57.0711	1.46200710321682e-05	0.00144137
Mp2g14760	-2.95068	0.884298	43.3659	4.90438343814138e-05	0.00291946				Mp3g05840	-0.704406	9.91884	56.6187	1.51528055610757e-05	0.00137384						Mp3g03160	-2.2054	-0.267462	4.69739	0.0541454	0.177334
Mp6g19040	-2.9244	0.741449	26.9496	0.000346343	0.0077655				Mp2g23750	1.56474	7.15139	56.5448	1.52420603997329e-05	0.00137384						Mp8g17050	-2.20494	1.47717	2.09995	0.176486	0.365013
Mp2g18600	-2.9244	1.02293	22.4706	0.000691045	0.0114152				Mp2g23740	-1.46817	1.51794	56.5241	1.5267112674052e-05	0.00137384						Mp5g10730	-2.19914	-1.31585	13.785	0.00369893	0.0388373
Mp4g10150	-2.92327	1.21457	24.4793	0.000501204	0.0095865				Mp7g02650	-0.852206	5.08475	56.1239	1.5762250796443e-05	0.00140894						Mp5g06870	-2.19833	2.47112	19.8188	0.00109131	0.0198465
Mp7g19040	-2.92091	0.0681486	39.2022	7.54620485452166e-05	0.00353775				Mp7g17720	0.740838	5.02993	55.9096	1.60352481898465e-05	0.00142385						Mp7g19040	-2.18877	0.0681486	23.9116	0.000547732	0.0136505
Mp4g22800	-2.91957	0.170075	19.4372	0.00116952	0.0152068				Mp2g18770	7.11524	-0.256572	55.5548	1.64998031900575e-05	0.00145546						Mp1g00055b	-2.17912	3.16275	21.8523	0.000766011	0.0161235
Mp2g01730	-2.91831	-0.347733	11.4753	0.00645539	0.040797				Mp8g14650	0.887634	3.43209	55.203	1.69761074800491e-05	0.00148768						Mp3g14130	-2.17211	1.26518	12.0719	0.00555725	0.0482197
Mp3g16530	-2.91817	-0.481783	15.7987	0.00238134	0.0223068				Mp2g03070	-1.60677	1.38409	54.8813	1.74262258611204e-05	0.00151721						Mp4g18580	-2.16451	4.86764	12.1842	0.00540539	0.0475873
Mp2g03660	-2.91588	2.17262	27.1282	0.000337542	0.00766033				Mp1g02990	1.0001	4.26509	54.6897	1.77009824040816e-05	0.00153119						Mp5g01690	-2.16434	1.49604	24.482	0.000500996	0.0128194
Mp2g16020	-2.90557	-1.33293	6.38419	0.0290276	0.104148				Mp4g11470	0.43272	7.16566	54.1589	1.84897024655252e-05	0.00158917						Mp2g09725	-2.15791	3.61576	8.32619	0.0154793	0.0865857
Mp3g11570	-2.9023	3.82203	29.5062	0.00024242	0.0064351				Mp3g20270	1.8579	2.49959	54.0285	1.86898560974084e-05	0.00159614						Mp1g06380	-2.14693	0.940864	21.908	0.000758872	0.0160996
Mp3g05040	-2.87917	-0.444298	29.0348	0.000258437	0.00662074				Mp5g17940	-0.554465	4.8624	53.7872	1.90670318974724e-05	0.00161804						Mp5g17150	-2.14178	2.14147	17.2888	0.00175858	0.0254085
Mp8g16610	-2.87826	-1.20138	11.0634	0.00717778	0.0437826				Mp2g02500	-2.21628	3.29098	53.61	1.93498198617391e-05	0.00163171						Mp5g17450	-2.13814	-0.076466	11.4136	0.00655786	0.052557
Mp1g28920	-2.87795	3.33567	24.123	0.000529833	0.00976078				Mp2g16560	-0.673568	8.70382	53.4239	1.96520365010948e-05	0.00164684						Mp5g17110	-2.13612	0.563814	5.16208	0.0452098	0.159226
Mp5g15260	-2.87616	-0.847051	6.28187	0.0300774	0.106238				Mp8g07900	-0.551081	5.16609	53.1799	2.00571112133473e-05	0.00166402						Mp3g11180	-2.134	1.12075	13.4476	0.00399751	0.0406451
Mp4g04440	-2.84115	3.42176	22.207	0.000721882	0.0115639				Mp5g01250	1.33132	1.86872	53.0967	2.01974239280679e-05	0.00166402						Mp5g07230	-2.12773	1.42107	10.7067	0.00788278	0.0588682
Mp6g06340	-2.84024	0.755057	10.6927	0.00791215	0.0463258				Mp2g03010	0.701999	4.44228	53.0293	2.03118932986549e-05	0.00166402						Mp5g07490	-2.12552	1.47462	3.60048	0.0855633	0.235808
Mp6g12340	-2.82584	2.4305	61.7168	1.02603508295726e-05	0.00149782				Mp3g23550	0.533451	3.86368	52.9958	2.03692401259601e-05	0.00166402						Mp7g02010	-2.12236	-0.00199153	7.16437	0.0223257	0.105402
Mp5g15310	-2.82348	1.6419	36.6383	0.000100262	0.00403699				Mp3g10020	-0.882956	4.52627	52.9326	2.04776164830361e-05	0.00166402						Mp5g17140	-2.12064	0.801339	16.8577	0.00191626	0.0267917
Mp3g02290	-2.81914	5.77495	31.8727	0.000177838	0.0053825				Mp1g17415	-0.865895	3.71934	52.6373	2.09938285642194e-05	0.00169569						Mp5g01710	-2.11618	1.60465	9.60033	0.0106651	0.0702097
Mp6g19490	-2.8185	3.89102	21.3103	0.00083983	0.0126664				Mp2g10500	-0.584753	4.18834	51.4993	2.31332641195485e-05	0.00184979						Mp1g07510	-2.11078	2.31297	14.7478	0.00298247	0.0342371
Mp5g04330	-2.80055	-0.772958	6.40139	0.0288555	0.103781				Mp7g11430	-0.731325	4.9665	51.2967	2.35408966270175e-05	0.00184979						Mp6g13560	-2.10977	2.18954	8.43666	0.0149703	0.0846567
Mp5g17150	-2.79785	2.14147	27.5902	0.000315991	0.00743298				Mp2g16540	0.621438	5.13496	51.2912	2.35519784962655e-05	0.00184979						Mp1g22730	-2.10975	0.790848	6.30768	0.0298083	0.124253
Mp6g10350	-2.79733	1.42277	17.9661	0.00154093	0.0177346				Mp2g24410	-1.40312	5.91137	51.2843	2.35659732264722e-05	0.00184979						Mp3g09420	-2.10629	-0.829142	6.71933	0.0258862	0.114776
Mp2g18430	-2.79586	0.0949977	8.7167	0.0137675	0.0651818				Mp3g24550	-2.00564	4.92189	51.2718	2.35914884800098e-05	0.00184979						Mp5g17080	-2.10461	-0.468152	2.14836	0.172	0.359329
Mp6g19740	-2.79474	3.07756	34.5945	0.00012722	0.00457354				Mp8g10310	4.2957	0.345264	51.1069	2.39303900290221e-05	0.00186546						Mp6g19020	-2.10437	0.28229	10.3355	0.00870673	0.0621287
Mp5g17250	-2.78684	0.32006	17.7251	0.00161446	0.0180841				Mp2g08430	-0.974405	2.72983	50.6169	2.49724140871814e-05	0.00192218						Mp5g13640	-2.10171	1.90587	13.841	0.00365193	0.0387076
Mp4g04160	-2.78264	4.83854	83.4356	2.53755817296381e-06	0.000773263				Mp7g18580	0.383263	5.70455	50.5649	2.508625839907e-05	0.00192218						Mp2g16310	-2.09306	-1.16763	13.1384	0.00429686	0.0420528
Mp8g02300	-2.77861	3.44987	81.1172	2.89733445498992e-06	0.000817077				Mp4g22860	-1.51539	0.339529	50.5628	2.50908184464958e-05	0.00192218						Mp5g17480	-2.08789	1.81357	22.8516	0.000649194	0.0147282
Mp2g00230	-2.76524	4.62809	20.1106	0.0010357	0.0141846				Mp1g26030	0.407209	6.80493	50.4515	2.53362528958565e-05	0.00192218						Mp3g20230	-2.08749	-0.0118186	10.5819	0.00814885	0.0596722
Mp1g05940	-2.76476	-0.218812	39.6025	7.22853652630308e-05	0.00348047				Mp1g07260	1.54173	1.35954	50.4341	2.53748605180989e-05	0.00192218						Mp5g16430	-2.08698	1.19445	3.43348	0.0921547	0.246334
Mp5g01690	-2.75676	1.49604	37.334	9.26789094064096e-05	0.0038514				Mp2g05910	2.24727	2.18293	50.3619	2.55359626181791e-05	0.00192352						Mp8g05310	-2.08592	-1.14346	3.58392	0.0861903	0.23686
Mp6g17770	-2.75107	0.215257	21.2972	0.000841711	0.0126805				Mp6g16060	0.566784	9.16735	50.0465	2.62541358979182e-05	0.00196657						Mp2g20950	-2.08506	-0.47806	6.0109	0.033088	0.131841
Mp3g10200	-2.74688	2.15489	56.7236	1.50272835348132e-05	0.00179216				MpUg00140	-8.89209	-0.594364	66.3743	2.67698831984287e-05	0.0019936						Mp5g01090	-2.08501	0.56457	15.3255	0.00263214	0.0317372
Mp3g04650	-2.73842	-0.445303	18.9218	0.00128603	0.0161336				Mp3g09170	-1.92705	1.74233	49.7664	2.69123516718203e-05	0.0019936						Mp5g04330	-2.08312	-0.772958	3.85767	0.076516	0.219403
Mp5g10740	-2.73799	2.9102	26.7968	0.000354087	0.00786027				Mp6g14820	-0.627848	5.06618	49.655	2.71793892451963e-05	0.00200002						Mp4g21910	-2.07977	-0.400983	12.5965	0.00488882	0.0448047
Mp8g16710	-2.73153	3.3853	8.32603	0.01548	0.070215				Mp6g01120	0.359588	7.33754	49.6063	2.72973443750173e-05	0.00200002						Mp1g02530	-2.0776	0.908098	68.6624	6.29541797689748e-06	0.000796311
Mp5g17450	-2.72212	-0.076466	17.319	0.0017481	0.018938				Mp7g03040	-3.51048	-1.44784	49.2669	2.81353643144084e-05	0.00205021						Mpzg00260	-2.07218	-0.00613761	9.70387	0.0103594	0.0688983
Mp3g10780	-2.72191	3.13573	25.9541	0.000400704	0.00843428				Mp2g08150	-0.659802	3.81035	48.9081	2.90546678665497e-05	0.00209186						Mp3g10050	-2.06539	6.61888	57.1544	1.45243998593122e-05	0.00144137
Mp3g10390	-2.71897	2.6769	54.1792	1.84588697909284e-05	0.00189066				Mp7g12920	0.438933	6.22801	48.8408	2.92309603677671e-05	0.00209186						Mp6g15150	-2.05855	2.78373	61.6545	1.03075996353697e-05	0.00110029
Mp8g05060	-2.71213	3.87469	20.5525	0.000957797	0.0135038				Mp1g15100	-0.617085	6.73291	48.775	2.94048708000043e-05	0.00209186						Mp5g16420	-2.05618	1.07164	3.12412	0.106127	0.268734
Mp2g02350	-2.70424	1.02121	13.826	0.00366449	0.028885				Mp2g18040	-1.14602	4.64801	48.7555	2.9456469682138e-05	0.00209186						Mp5g05450	-2.04844	-0.399613	15.9269	0.00231836	0.0296325
Mp5g13870	-2.7021	0.97241	13.6257	0.00383642	0.0296306				Mp6g13750	-1.02542	5.16102	48.6924	2.96246438263354e-05	0.00209186						Mp5g01700	-2.03847	1.82668	13.6305	0.00383219	0.0397757
Mp5g04340	-2.68817	1.16574	16.8575	0.00191635	0.0200039				Mp1g04060	-0.399925	7.32468	48.6855	2.96429451552268e-05	0.00209186						Mp3g06900	-2.02523	-1.79088	3.68022	0.0826231	0.230362
Mp2g16030	-2.68489	-1.8298	3.10758	0.124534	0.265292				Mp3g08940	0.687161	5.70041	48.5343	3.00507809112513e-05	0.00210756						Mp6g21080	-2.02308	1.80019	30.0943	0.00022407	0.00784419
Mp2g10430	-2.68449	0.397685	28.9211	0.000262485	0.00667817				Mp1g04390	-1.46013	1.06994	48.487	3.01798250142959e-05	0.00210756						Mp6g18130	-2.01807	4.04691	10.3927	0.00857321	0.0615691
MpVg00460	-2.68241	0.433528	2.27186	0.167944	0.323975				Mp2g02770	-1.55177	1.65823	48.1075	3.12383105263744e-05	0.00215903						Mp6g01210	-2.0159	2.61393	22.3646	0.000703247	0.0154612
Mp5g09860	-2.6813	0.770385	9.16292	0.0120821	0.0598438				Mp7g05640	-1.93956	6.51433	48.1073	3.12389681568207e-05	0.00215903						Mp7g08070	-2.01186	-0.828458	3.70543	0.0817194	0.228222
Mp6g14480	-2.67184	-0.645899	16.3623	0.00211887	0.0210238				Mp3g19680	-0.604754	4.06637	47.5555	3.28585059182796e-05	0.0022488						Mp5g17570	-2.01141	2.69476	4.84088	0.0511725	0.171115
Mp6g17720	-2.65727	4.06697	12.6816	0.00478965	0.0339787				Mp8g17030	-0.613376	6.37752	47.5506	3.28732498762423e-05	0.0022488						Mp3g11070	-2.01017	3.06073	8.52277	0.0145874	0.0837557
Mp8g07750	-2.65476	0.0781372	29.0795	0.000256864	0.00661043				Mp2g09370	0.661915	3.47387	47.4662	3.31298699680865e-05	0.00225485						Mp3g18190	-2.00876	5.44024	61.9095	1.01158127440355e-05	0.00109419
Mp3g14010	-2.65035	-0.392787	13.9134	0.00359228	0.0286492				Mp1g05040	0.645212	4.98959	47.205	3.39390322540473e-05	0.00229826						Mp5g04880	-2.00531	0.620844	8.75956	0.0135939	0.0805368
Mp5g13810	-2.64838	-1.88582	4.38411	0.061406	0.169097				Mp3g17450	1.38689	7.4163	47.126	3.41883805442292e-05	0.00229971						Mp3g11090	-1.99497	0.585354	18.4338	0.00140931	0.0229042
Mp6g18130	-2.63636	4.04691	16.7821	0.00194565	0.0201715				Mp3g02550	0.621741	4.18704	47.0897	3.43035056937245e-05	0.00229971						Mp1g25190	-1.99112	-1.53008	6.29369	0.0299538	0.124495
Mp8g06090	-2.63586	0.343308	36.8597	9.77712238965638e-05	0.00396047				Mp7g05880	-1.00981	9.60039	46.9505	3.47500503531691e-05	0.00231288						Mp2g15970	-1.98923	0.407677	4.55429	0.0573234	0.18361
Mp5g04320	-2.63578	2.59227	20.2795	0.00100506	0.0138803				Mp2g02030	-1.10141	7.30764	46.9212	3.4845024051368e-05	0.00231288						Mp2g03610	-1.98559	-0.976625	6.07156	0.0323835	0.130201
Mp3g14130	-2.63232	1.26518	16.8794	0.00190794	0.0199856				Mp2g23290	0.940922	2.90221	46.4401	3.64477381602842e-05	0.00239785						Mp5g01660	-1.97771	2.00102	13.6863	0.00378338	0.039446
Mp4g12710	-2.63144	-0.512565	14.9935	0.00282706	0.0249087				Mp2g02260	-0.73336	5.86254	46.4299	3.64827345561877e-05	0.00239785						Mp6g11460	-1.97427	-0.222456	27.253	0.000331553	0.00990082
Mp4g15260	-2.62791	3.32946	43.6109	4.78674373300251e-05	0.00288902				Mp2g15250	-0.595858	9.66487	46.0263	3.78969002765853e-05	0.00247864						Mp5g12170	-1.97034	-1.04403	4.76945	0.0526268	0.17428
Mp3g09760	-2.62257	-0.631084	16.5326	0.00204644	0.0206772				Mp5g13390	3.66156	5.4686	45.9366	3.8219803070084e-05	0.00248197						Mp4g12710	-1.96724	-0.512565	9.02694	0.012568	0.0772692
Mp8g18860	-2.62174	1.88768	36.1251	0.000106332	0.00417467				Mp1g05670	0.66358	5.76594	45.8976	3.83614065760041e-05	0.00248197						Mp2g18440	-1.96507	3.38454	41.6522	5.83115051110027e-05	0.00340048
Mp5g13840	-2.61696	1.28863	43.0915	5.04029579531235e-05	0.00292039				Mp1g23400	-0.771372	4.33683	45.8587	3.85031768014541e-05	0.00248197						Mp5g17100	-1.95685	-1.03302	3.57353	0.0865865	0.237462
Mp1g08060	-2.60979	-0.56316	7.73321	0.0185966	0.0792825				Mp2g07300	0.448007	5.50442	45.7239	3.89993297124866e-05	0.00250193						Mp2g21570	-1.95432	0.334097	22.1069	0.000734025	0.0157934
Mpzg00270	-2.59851	1.14536	17.0401	0.00184757	0.0195211				Mp4g19760	-2.51867	2.77512	45.5073	3.98125924364807e-05	0.00254194						Mp3g23840	-1.95059	4.02712	16.673	0.00198897	0.0272659
Mp5g07230	-2.59843	1.42107	15.2034	0.00270189	0.0241997				Mp8g10670	1.37336	1.81238	45.3735	4.03249659982781e-05	0.00256245						Mp6g02070	-1.93729	2.31492	8.74748	0.0136426	0.0806879
Mp8g15740	-2.59304	9.55346	54.9797	1.72870350167463e-05	0.00184579				Mp3g07640	0.479854	4.3929	45.0916	4.14305880377133e-05	0.00262029						Mp4g18590	-1.92863	3.16358	17.5314	0.00167663	0.024981
Mp1g29000	-2.58652	0.25749	15.5283	0.00252094	0.0231988				Mp1g18770	0.623009	5.59471	44.6402	4.32770061276824e-05	0.00272422						Mp7g06460	-1.92178	0.374307	7.02808	0.0233493	0.107731
Mp7g03040	-2.58143	-1.44784	29.9959	0.000227022	0.00616176				Mp3g09220	-1.65548	2.04456	44.464	4.40244642452216e-05	0.00275832						Mp3g11200	-1.91952	-0.0872027	9.21904	0.0118882	0.0748693
Mp7g16930	-2.58127	2.71236	38.6312	8.02852527310884e-05	0.00362701				Mp4g07180	1.66282	4.18706	44.2385	4.50031588741209e-05	0.00280652						Mp5g01630	-1.91928	3.32835	13.5302	0.00392183	0.0402633
Mp6g11780	-2.58118	3.96574	55.3269	1.68065565441509e-05	0.00183205				Mp3g00940	-0.814176	5.63044	43.9605	4.624595907558e-05	0.00286128						Mp3g02290	-1.91277	5.77495	15.802	0.00237966	0.0301574
Mp5g12110	-2.57404	1.62229	26.8269	0.000352544	0.00784507				Mp4g22600	0.406294	6.34473	43.9469	4.6307957144096e-05	0.00286128						Mp5g12120	-1.91241	0.0596176	10.7653	0.00776137	0.0582317
Mp3g11180	-2.57195	1.12075	18.644	0.00135455	0.0165679				Mp4g19060	-1.17133	2.54895	43.8472	4.67643774645469e-05	0.00287622						Mp5g04300	-1.90931	0.610373	15.4097	0.00258526	0.031512
Mp2g25600	-2.5713	1.00387	13.809	0.0036787	0.028963				Mp8g05940	-0.482932	5.97112	43.7714	4.71147694116466e-05	0.00288197						Mp1g26280	-1.908	5.82737	132.458	2.74653976770072e-07	5.84533415957639e-05
Mp2g02635a	-2.56809	-0.34488	19.5087	0.00115436	0.0150898				Mp6g17140	-1.90374	-0.11132	43.6904	4.74929269082139e-05	0.00288197						Mp6g06550	-1.90612	2.44519	7.39383	0.0207217	0.101031
Mp4g16310	-2.56804	4.35133	20.9948	0.000886702	0.0130346				Mp4g21380	0.379795	7.73476	43.6883	4.75025698975632e-05	0.00288197						Mp7g16230	-1.90447	5.46618	19.1048	0.00124312	0.0213142
Mp2g03620	-2.56178	-0.549144	17.1667	0.00180159	0.019263				Mp6g05570	0.550558	5.88093	43.6013	4.79130079283933e-05	0.00289377						Mp5g03300	-1.90014	0.752139	12.3843	0.00514693	0.0463265
Mp6g02070	-2.55752	2.31492	14.3909	0.00322686	0.0268065				Mp5g09890	-0.418772	6.90999	43.3656	4.90455126974666e-05	0.00294889						Mp2g09530	-1.89909	-1.32328	8.0844	0.0166679	0.0897524
Mp5g17470	-2.55665	2.16146	29.7061	0.000235989	0.00632829				Mp7g13980	-0.557276	8.4674	42.9206	5.12720430303843e-05	0.003069						Mp3g21370	-1.89845	-1.30362	6.8916	0.0244318	0.110596
Mp3g03160	-2.5565	-0.267462	6.08083	0.0322774	0.111108				Mp4g20120	-0.602993	6.28824	42.4994	5.34910741473447e-05	0.00318759						Mp6g17880	-1.89284	-0.282256	12.2629	0.00530201	0.0472801
Mp5g04880	-2.55301	0.620844	13.4048	0.00403747	0.0305844				Mp4g12890	0.902347	4.10417	42.339	5.43660740717676e-05	0.00321533						Mp3g24130	-1.88783	-0.845421	3.76047	0.0797891	0.225185
Mp2g15700	-2.54521	1.49536	43.0659	5.05317236769815e-05	0.00292039				Mp8g05750	-1.32647	4.11146	42.3263	5.44361006434596e-05	0.00321533						Mp8g16650	-1.88443	-1.9361	1.64945	0.232905	0.431154
Mp7g02150	-2.54478	5.6489	19.9276	0.00107017	0.0144509				Mp2g15720	0.85411	5.98663	42.2451	5.48863321061428e-05	0.0032154						Mp3g09170	-1.88355	1.74233	47.6892	3.24569350356662e-05	0.00233503
Mp2g05400	-2.54384	0.979094	21.2428	0.000849599	0.0127325				Mp7g03620	0.830497	4.18343	42.2396	5.49168948155168e-05	0.0032154						Mp4g14820	-1.88187	2.92916	24.5149	0.000498448	0.0128004
Mp3g16520	-2.54334	4.3531	19.8174	0.0010916	0.0146069				Mp1g03980	-1.73013	7.4526	41.9345	5.66498906515402e-05	0.00328315						Mpzg02180a	-1.87376	-1.85177	3.03202	0.11079	0.275752
Mp4g20340	-2.54017	4.09916	25.3003	0.000441975	0.00889789				Mp2g15890	-0.492659	6.57449	41.9073	5.6807464958958e-05	0.00328315						Mp4g01100	-1.86506	-0.826939	3.63641	0.0842228	0.233463
Mp5g16420	-2.5253	1.07164	4.49429	0.0587236	0.164377				Mp3g24630	0.564898	5.64933	41.9071	5.68086262744695e-05	0.00328315						Mp2g07800	-1.86145	1.59467	35.6391	0.000112488	0.00518297
Mpzg00260	-2.51575	-0.00613761	13.6219	0.00383975	0.0296393				Mp7g15940	-0.602965	7.50888	41.756	5.76940930929329e-05	0.00332001						Mpzg00250	-1.86009	-0.769368	6.00971	0.0331021	0.131858
Mp5g17120	-2.51225	-0.836947	4.22567	0.0655327	0.176101				Mp4g14720	0.569703	4.99505	41.7008	5.80215675721964e-05	0.00332459						Mp4g01200	-1.85593	2.18027	22.9757	0.000636223	0.014582
Mp3g17490	-2.51156	1.06634	31.9153	0.000176879	0.00537775				Mp2g15110	-1.24525	7.07747	41.311	6.03979196657269e-05	0.00344602						Mp5g11400	-1.8502	6.04921	20.831	0.000912277	0.0178306
Mp4g20360	-2.51087	2.28684	20.0524	0.00104653	0.0142746				Mp5g08580	-0.569046	6.71813	41.0468	6.20747923608851e-05	0.00352669						Mp2g05430	-1.84799	-0.066512	7.95664	0.0173403	0.0912826
Mp5g03200	-2.50667	1.27425	12.1349	0.00547143	0.0366507				Mp2g10020	1.51455	3.72048	40.9888	6.24503158860425e-05	0.00353305						Mp2g11960	-1.84233	-1.3393	6.64951	0.0265053	0.116077
Mp5g01660	-2.49647	2.00102	20.7483	0.000925516	0.013329				Mp3g22230	-0.796193	3.88791	40.6902	6.44269112959702e-05	0.00362956						Mp5g00750	-1.83674	-0.321213	3.5441	0.087721	0.239627
Mp5g00750	-2.49641	-0.321213	6.10606	0.0319908	0.110607				Mp6g05720	0.442005	7.17741	40.3861	6.65163278661683e-05	0.00373159						Mp6g14480	-1.83525	-0.645899	8.47509	0.0147979	0.0841435
Mp3g18040	-2.49564	-0.907935	15.3823	0.00260039	0.023654				Mp1g10610	-1.32431	0.946758	40.0651	6.88109512649756e-05	0.00384424						Mp2g13570	-1.83213	1.08202	5.77902	0.0359589	0.138613
Mp6g21080	-2.49386	1.80019	43.5944	4.7945413499668e-05	0.00288902				Mp2g16350	0.891183	4.59055	39.7636	7.10521367584752e-05	0.0039402						Mp4g14270	-1.8255	1.48279	4.60945	0.056072	0.181321
Mp6g03490	-2.48752	2.55674	30.7408	0.000205772	0.00580839				Mp2g05960	-3.34436	-0.574696	39.7552	7.11163362343981e-05	0.0039402						Mp6g17930	-1.82199	0.791116	5.9674	0.0336048	0.133109
Mp5g06340	-2.48578	6.10209	19.6326	0.00112868	0.0148989				Mp4g15380	-0.502914	6.32101	39.4036	7.38437371571194e-05	0.00406451						Mp5g23150	-1.82151	2.69877	10.4129	0.00852661	0.0613331
Mp5g17480	-2.48482	1.81357	31.0977	0.000196434	0.0056519				Mp3g07750	1.07517	3.27808	39.3775	7.40513072762515e-05	0.00406451						Mp6g14520	-1.82143	5.40084	9.64841	0.0105218	0.0696675
Mp5g17110	-2.48248	0.563814	6.72533	0.0258338	0.0967746				Mp3g16210	-0.385404	6.13129	39.3501	7.4269524083024e-05	0.00406451						Mp6g12240	-1.81356	1.44557	3.80376	0.0783104	0.222502
Mp6g17880	-2.47281	-0.282256	19.636	0.00112797	0.0148989				Mp7g19160	1.68542	0.9013	39.3027	7.46491278262195e-05	0.00406868						Mp5g01930	-1.8122	0.0550671	17.0989	0.00182603	0.0260185
Mp4g01200	-2.47142	2.18027	38.4417	8.19669532109481e-05	0.0036282				Mp3g14660	2.2986	3.96528	39.1091	7.62246395749843e-05	0.00413773						Mp5g04340	-1.81159	1.16574	8.35932	0.0153244	0.0858988
Mp4g02840	-2.466	3.58381	28.5027	0.000278052	0.0069451				Mp8g02830	-1.77691	3.73797	38.7044	7.96473816559584e-05	0.0043003						Mp5g01680	-1.80868	2.16367	14.8008	0.00294808	0.0340242
Mp5g12120	-2.45782	0.0596176	16.7793	0.00194675	0.0201715				Mp1g02470	2.5751	2.21491	38.6798	7.98608648905747e-05	0.0043003						Mp7g18870	-1.80626	4.74675	10.6925	0.00791248	0.0588738
Mp5g00420	-2.4517	-0.678208	15.6206	0.00247221	0.0228288				Mp4g23680	0.813213	3.28649	38.3287	8.2989291228508e-05	0.00445042						Mp1g15860	-1.80369	0.931519	33.5598	0.000144133	0.00605809
Mp1g09210	-2.45094	1.3222	26.2187	0.000385319	0.00828559				Mp2g11880	-0.625182	6.39192	38.2934	8.3312689634108e-05	0.00445042						Mp3g15910	-1.79448	1.72507	11.0123	0.007274	0.0561161
Mp5g01630	-2.44867	3.32835	21.0162	0.000883435	0.0130346				Mp4g02900	-0.58287	7.00533	38.1602	8.45432460577439e-05	0.00449824						Mp6g03780	-1.79393	-1.54625	2.14617	0.1722	0.359691
Mp2g01530	-2.44848	1.15951	12.8576	0.00459217	0.0330853				Mp6g02750	0.539817	7.91152	38.074	8.53505593408502e-05	0.00452324						Mp8g08620	-1.79385	2.41706	11.431	0.00652877	0.0524807
Mp8g06650	-2.44417	0.987406	31.8918	0.000177408	0.00538164				Mp5g21760	0.776947	4.21437	37.9531	8.64996146968724e-05	0.00456609						Mp1g09210	-1.79048	1.3222	14.9165	0.00287466	0.0335179
Mp6g01210	-2.44231	2.61393	31.4486	0.00018774	0.00551513				Mp8g11300	0.358085	6.97729	37.8608	8.73893326083682e-05	0.00459497						Mp2g06090	-1.78827	0.935347	5.48038	0.040116	0.147818
Mp7g13080	-2.44115	3.61553	120.908	4.28785109618826e-07	0.000424768				Mp5g05200	-0.313172	7.26157	37.799	8.79902760953128e-05	0.00460332						Mp2g12000	-1.7879	0.670225	14.3073	0.00328745	0.0363931
Mp1g28830	-2.4382	-1.77466	3.43701	0.0920088	0.218346				Mp4g11800	-0.889112	7.3484	37.7741	8.82348567017123e-05	0.00460332						Mp6g05600	-1.78534	4.58473	10.6217	0.00806288	0.0592044
Mp5g12510	-2.43431	4.35994	6.00867	0.0331144	0.112839				Mp7g01850	0.47115	5.82427	37.6957	8.90077628296337e-05	0.00462131						Mp2g10340	-1.77904	0.0164213	7.08235	0.0229351	0.106665
Mp2g06090	-2.42178	0.935347	9.45346	0.0111174	0.0569158				Mp3g18160	-0.414612	5.18761	37.6693	8.92690378037162e-05	0.00462131						Mp3g11220	-1.77523	-0.106005	3.38444	0.0942091	0.249192
Mp3g15560	-2.42165	3.66062	22.4987	0.000687847	0.011386				Mp1g12700	-0.562805	5.13115	37.5607	9.03568249597405e-05	0.00465963						Mp5g22000	-1.7739	4.38103	19.2567	0.00120881	0.0210764
Mp4g20450	-2.41643	5.0959	12.4296	0.00509048	0.0350555				Mp2g23830	-1.2288	3.20331	37.4864	9.11100610724828e-05	0.00465982						Mp5g15300	-1.7696	1.26686	21.017	0.000883301	0.0175197
Mp7g10840	-2.41063	1.77377	5.94246	0.0339055	0.114424				Mp7g13130	0.663583	6.09955	37.4773	9.12028875673076e-05	0.00465982						Mp4g22710	-1.76873	-0.638983	2.47491	0.145283	0.32575
Mp2g01520	-2.41046	1.77243	15.686	0.00243838	0.0226098				Mp7g18440	3.29677	-0.616779	37.4461	9.15220921176816e-05	0.00465982						Mp2g15020	-1.7656	-0.424304	2.72052	0.128608	0.30194
Mp4g18610	-2.41035	4.98365	20.3212	0.000997658	0.0138188				Mp4g05360	0.581629	5.71004	37.4238	9.17505448029984e-05	0.00465982						Mp2g02635a	-1.76071	-0.34488	9.97406	0.00961001	0.0657779
Mp6g06400	-2.40041	-1.23276	4.7229	0.0536018	0.154557				Mp3g04050	1.11947	0.89163	37.1826	9.42695794072726e-05	0.00476968						Mp7g14950	-1.75878	0.592837	3.41959	0.0927309	0.246743
Mp5g17140	-2.39682	0.801339	20.9109	0.000899691	0.01312				Mp4g10690	2.95681	0.708978	36.8257	9.81486851381696e-05	0.00494728						Mp5g12110	-1.75821	1.62229	13.5499	0.00390406	0.0401732
Mp5g03300	-2.38839	0.752139	18.6147	0.00136203	0.0165679				Mp7g09875	0.738497	4.5178	36.7676	9.87983029988135e-05	0.00495403						Mp5g02640	-1.75705	6.23525	36.887	9.74696581660041e-05	0.00470098
Mp2g10340	-2.3859	0.0164213	11.9484	0.00573028	0.0377737				Mp1g05000	0.757449	6.1879	36.7478	9.90213916390179e-05	0.00495403						Mp4g01990	-1.75622	-0.265317	6.90225	0.0243452	0.110352
Mp5g01800	-2.38254	-0.513855	14.4891	0.00315725	0.0265074				Mp1g29270	0.390507	5.55712	36.51	0.00010174	0.00507112						Mp6g06370	-1.75509	-0.744376	2.27794	0.160697	0.345016
Mp1g25230	-2.37475	-1.04622	18.9596	0.00127701	0.0160922				Mp6g06910	0.92186	3.33078	36.3983	0.000103048	0.00509849						Mp6g18300	-1.75364	1.51082	4.03225	0.0710435	0.209998
Mp5g17260	-2.37334	1.29291	6.22571	0.0306731	0.107539				Mp3g20260	-1.93952	4.05867	36.3981	0.00010305	0.00509849						Mp3g18050	-1.75068	0.915159	33.286	0.000149048	0.00618711
Mp5g02850	-2.36507	0.540164	20.6358	0.000943893	0.0134217				Mp3g21740	-1.33805	7.20367	36.2789	0.000104468	0.00514965						Mp7g16930	-1.74874	2.71236	19.1239	0.00123875	0.0212937
Mp3g18420	-2.36476	0.459075	15.1494	0.00273345	0.0243523				Mp1g05330	-0.662439	2.62143	36.0449	0.00010732	0.0052533						Mp3g14010	-1.74702	-0.392787	6.67015	0.0263204	0.115885
Mp1g02920	-2.36144	1.66248	28.5659	0.000275633	0.00693374				Mp5g05110	0.343278	6.65283	36.0421	0.000107354	0.0052533						Mp5g07750	-1.74556	0.629777	7.56189	0.0196347	0.0976855
Mp4g14820	-2.36141	2.92916	36.9746	9.65081368985386e-05	0.00393307				Mp4g06770	-1.09282	4.52259	35.82	0.000110149	0.00537046						Mp4g02840	-1.7393	3.58381	15.0924	0.0027672	0.0328051
Mp5g16430	-2.35774	1.19445	4.2668	0.0644294	0.174076				Mp4g13990	-0.509401	5.71186	35.6953	0.000111755	0.00542854						Mp3g09220	-1.73924	2.04456	48.677	2.96658907396591e-05	0.00224723
Mp5g00870	-2.35198	2.32797	12.3038	0.00524911	0.0358058				Mp2g09210	-0.604776	6.14316	35.665	0.00011215	0.00542854						Mp5g23110	-1.7381	3.12432	23.7304	0.000563657	0.0137447
Mp6g17890	-2.35196	1.66908	45.0664	4.15312862712524e-05	0.00278164				Mp3g14050	-1.45337	6.10229	35.5462	0.000113713	0.00548439						Mp2g15700	-1.73009	1.49536	21.5248	0.000809648	0.0166755
Mp7g13040	-2.34848	-1.00269	22.0779	0.000737585	0.0117593				Mp6g01490	-0.792681	4.76608	35.3756	0.000116003	0.00557482						Mp4g14830	-1.72035	3.15634	13.5199	0.00393122	0.040298
Mp8g01650	-2.34149	1.48951	21.5362	0.000808067	0.0124182				Mp1g03660	-1.83563	0.680598	35.1145	0.000119617	0.00571835						Mp2g03620	-1.71656	-0.549144	8.5755	0.0143588	0.0830556
Mp2g07360	-2.33958	-0.860951	3.86665	0.0762221	0.19358				Mp2g06150	0.54152	3.66037	35.0572	0.000120427	0.00571835						Mp5g05390	-1.716	5.62518	21.4649	0.000817932	0.0167251
Mp3g10400	-2.33013	2.66598	72.6038	4.86279162289225e-06	0.00108667				Mp7g07930	-0.670478	3.11016	35.0393	0.000120682	0.00571835						Mp6g17720	-1.71155	4.06697	5.71394	0.0368184	0.140604
Mp2g00930	-2.32714	2.401	7.38629	0.0207722	0.084511				Mp7g05140	0.487681	5.12254	35.0383	0.000120696	0.00571835						Mp2g13580	-1.71139	-0.225667	5.99907	0.0332276	0.132161
Mp8g02940	-2.3265	7.06984	28.5	0.000278156	0.0069451				Mp6g16380	0.757902	2.53504	34.9222	0.000122362	0.00577689						Mp3g04650	-1.71018	-0.445303	8.24843	0.0158501	0.0876361
Mp5g17080	-2.32367	-0.468152	2.55952	0.139243	0.285601				Mp4g08690	0.394822	6.79277	34.8333	0.000123659	0.0058076						Mp3g11570	-1.70985	3.82203	11.3785	0.00661693	0.0528094
Mp4g06430	-2.32294	1.19709	11.7101	0.00608255	0.0393604				Mp7g15000	-1.07987	5.57968	34.7872	0.000124336	0.0058076						Mp1g19310	-1.70814	7.45141	20.3889	0.000985785	0.0185899
Mp2g21600	-2.32175	-0.526887	15.4642	0.00255547	0.0234451				Mp3g24080	-8.80054	-0.621289	43.9356	0.000124531	0.0058076						Mp5g06880	-1.70736	-1.53977	3.61922	0.0848609	0.234504
Mp2g12000	-2.31786	0.670225	22.8389	0.00065054	0.0110411				Mp4g03060	1.20759	1.38128	34.7595	0.000124746	0.0058076						Mp1g29350	-1.70466	1.39256	17.667	0.00163282	0.0246907
Mp2g00600	-2.31409	1.14065	15.8265	0.0023675	0.0222193				Mp7g12220	-0.436733	5.70923	34.6035	0.000127082	0.00589591						Mp5g02850	-1.70363	0.540164	11.4364	0.00651966	0.0524807
Mp3g21360	-2.31251	-0.225706	17.0931	0.00182815	0.019423				Mp1g02060	-1.37882	2.83383	34.4508	0.000129421	0.00598373						Mp3g02240	-1.70134	4.13464	43.166	5.00293068977162e-05	0.00307703
Mp4g19950	-2.29351	1.80108	34.043	0.00013592	0.0047213				Mp1g06460	-0.521021	7.32881	34.3856	0.000130435	0.00598674						Mp8g10370	-1.69638	4.17406	21.1647	0.000861089	0.0172656
Mp4g10470	-2.29083	6.29997	28.6453	0.000272625	0.00688392				Mp2g07120	0.445009	5.53737	34.3693	0.00013069	0.00598674						Mp6g19040	-1.69588	0.741449	10.3233	0.00873554	0.0623011
Mp6g06330	-2.28934	1.44193	8.60759	0.0142218	0.0664029				Mp3g08050	-3.08816	-1.12885	34.3606	0.000130826	0.00598674						Mp4g14840	-1.69549	4.25654	19.6229	0.00113065	0.0202338
Mp8g01410	-2.28788	2.6039	51.6268	2.28810439494626e-05	0.00214538				Mp2g08140	-1.53017	0.192041	34.3094	0.000131632	0.00600314						Mp4g17800	-1.6946	-0.60205	2.64983	0.133145	0.308064
Mp5g04290	-2.28659	2.45674	27.1908	0.00033452	0.00761753				Mp3g09970	0.779348	2.79004	34.2168	0.000133103	0.00604966						Mp4g14110	-1.69447	3.3853	9.47654	0.0110448	0.0715627
Mp5g12180	-2.27931	1.26969	6.47289	0.0281533	0.102374				Mp4g24050	0.800036	3.35969	34.1705	0.000133848	0.00606293						Mp3g12550	-1.6935	4.53356	6.99232	0.0236273	0.108469
Mp2g13570	-2.27642	1.08202	8.55519	0.0144463	0.0670006				Mp1g01570	-0.521862	5.64239	34.1388	0.000134359	0.00606562						Mp7g15610	-1.69321	4.59985	9.19607	0.0119671	0.0750843
Mp5g06250	-2.27455	-0.973954	15.0812	0.0027739	0.0246635				Mp3g23170	0.781416	5.36901	34.0567	0.000135696	0.00610542						Mp4g14870	-1.69175	5.27372	17.8989	0.00156102	0.0241968
Mp5g12100	-2.26941	0.732754	4.23875	0.0651793	0.175416				Mp4g15070	-0.588069	10.6346	33.8444	0.000139227	0.00623213						Mp2g09030	-1.68811	-0.259769	2.55402	0.139626	0.317501
Mp5g12210	-2.26719	-0.118522	24.5054	0.000499179	0.00956142				Mp5g14610	0.396569	9.48616	33.8316	0.000139442	0.00623213						Mp7g02020	-1.68468	1.88134	8.34835	0.0153755	0.086113
Mp6g13540	-2.25901	2.11666	35.2509	0.000117712	0.00442249				Mp7g16030	-0.419807	8.70915	33.7516	0.000140804	0.00625357						Mp2g16700	-1.68393	1.99874	13.2427	0.00419295	0.0415622
Mp4g00700	-2.25115	-0.215186	2.64146	0.133696	0.2787				Mp8g07110	-0.748521	4.80977	33.7486	0.000140855	0.00625357						Mp6g06400	-1.68263	-1.23276	2.50399	0.14317	0.3223
Mp5g01700	-2.24592	1.82668	16.2151	0.00218394	0.021374				Mp5g22480	-0.586966	5.41967	33.6535	0.000142495	0.00630551						Mp5g18960	-1.68216	4.20843	10.0802	0.00933342	0.06474
Mp6g08930	-2.24464	-0.7039	9.21363	0.0119067	0.0593036				Mp6g12630	0.582983	6.3687	33.5318	0.000144626	0.00637202						Mp1g27210	-1.67917	-0.291468	14.7597	0.00297468	0.0342063
Mp5g24330	-2.24027	2.79442	14.6678	0.00303524	0.0258719				Mp3g15870	-0.747237	3.81664	33.5136	0.000144948	0.00637202						Mp5g12100	-1.67732	0.732754	2.44834	0.147247	0.328337
Mp2g21550	-2.23818	2.35955	40.7979	6.37052107175248e-05	0.00331946				Mp1g02940	-1.07783	5.66487	33.4817	0.000145514	0.006376						Mp1g12190	-1.677	5.90418	7.58049	0.0195187	0.0972887
Mp8g04990	-2.2371	2.58414	21.6683	0.000790164	0.012248				Mp1g22550	0.453539	4.5187	33.4517	0.000146049	0.00637858						Mp5g13840	-1.67525	1.28863	19.362	0.0011857	0.0208088
Mp6g09370	-2.23217	-0.511773	14.6352	0.00305709	0.0259921				Mp2g11820	-1.63905	6.26816	33.3751	0.000147426	0.00641783						Mp2g22780	-1.67127	0.0852849	3.99093	0.0722938	0.21229
Mp6g17920	-2.22528	1.30803	16.8252	0.00192884	0.0200947				Mp2g25680	0.759903	3.59303	33.314	0.000148536	0.00643472						Mp5g16410	-1.66768	0.149237	7.31034	0.0212887	0.102639
Mp1g22130	-2.22172	5.29914	19.4924	0.0011578	0.0151157				Mp2g15120	-0.681923	6.65794	33.3002	0.000148788	0.00643472						Mp5g17120	-1.66265	-0.836947	2.02237	0.183999	0.374421
Mp1g04960	-2.21799	5.13628	18.0839	0.00150644	0.0175029				Mp3g02880	0.381171	5.56205	33.2747	0.000149254	0.00643472						Mp5g17490	-1.65754	0.824111	12.6419	0.0048356	0.0444689
Mp2g10360	-2.21765	-0.55123	16.7341	0.00196457	0.02024				Mp3g20590	-0.595232	5.24211	33.2344	0.000149996	0.00644597						Mp4g22810	-1.65607	1.01049	40.5739	6.5216415029615e-05	0.00362831
Mp5g17490	-2.21664	0.824111	21.4283	0.000823064	0.0125078				Mp7g16890	0.422475	6.50405	33.1003	0.000152495	0.00653246						Mp8g00110	-1.65421	4.34143	17.5308	0.00167682	0.024981
Mp7g08760	-2.20738	2.44767	43.7042	4.74280542255488e-05	0.00288902				Mp5g07870	0.408761	6.52174	33.0192	0.000154031	0.00657721						Mp5g12180	-1.65087	1.26969	3.59762	0.0856714	0.235966
Mp6g05480	-2.20658	1.36339	10.2552	0.00889824	0.0497737				Mp2g11630	-0.388426	7.66448	32.9401	0.000155547	0.00662086						Mp5g14510	-1.64928	-1.19478	8.11633	0.0165048	0.0893043
Mp6g18300	-2.20131	1.51082	6.10069	0.0320516	0.110712				Mp5g02640	-1.65385	6.23525	32.9069	0.000156188	0.00662598						Mp2g07390	-1.64906	5.7382	10.672	0.00795571	0.0590316
Mp3g06340	-2.19734	1.56713	27.4856	0.000320725	0.00749177				Mp3g22970	-1.07814	5.48617	32.8723	0.000156859	0.00662598						Mp2g01640	-1.64844	-0.661188	2.59161	0.137037	0.313708
Mp8g06640	-2.19664	2.63166	54.7343	1.76365746577477e-05	0.00184743				Mp1g26270	-1.01784	3.74616	32.8574	0.000157149	0.00662598						Mp1g08050	-1.64408	0.311799	11.2514	0.00683664	0.0538576
Mp8g02310	-2.19387	3.34998	43.5132	4.83326488948526e-05	0.00289305				Mp3g08490	-0.775258	5.4275	32.7907	0.000158457	0.00666017						Mp3g25270	-1.63836	4.51342	10.7222	0.00785056	0.0586735
Mp4g14830	-2.19042	3.15634	21.0757	0.000874393	0.0129832				Mp3g24070	-9.6057	0.156814	40.9644	0.00016033	0.00671782						Mp2g24530	-1.63669	-0.993143	2.72891	0.128082	0.301232
Mp8g07600	-2.18795	0.24054	8.36339	0.0153056	0.0696123				Mp7g06610	-0.565893	9.84875	32.5445	0.000163397	0.006825						Mp4g20060	-1.63197	-0.70903	9.36123	0.0114133	0.0729755
Mp8g08620	-2.18563	2.41706	16.3863	0.00210847	0.0209876				Mp5g12960	-2.03933	3.47367	32.5062	0.000164182	0.00682751						Mp5g07520	-1.62871	1.17122	2.94379	0.115503	0.282721
Mp4g03570	-2.18095	0.479357	7.68068	0.0189077	0.0800042				Mp1g05620	-0.546764	4.68418	32.4919	0.000164475	0.00682751						Mp7g05050	-1.62635	6.26032	7.8394	0.0179863	0.0929319
Mp5g13820	-2.17747	-1.5833	4.65669	0.0550267	0.157079				Mp3g21190	-0.70221	7.06017	32.3442	0.000167551	0.00693373						Mp8g02350	-1.62616	-1.35202	3.57046	0.0867038	0.237686
Mp2g05910	-2.17107	2.18293	40.0989	6.85651642772487e-05	0.00338769				Mp5g00550	-0.816879	3.79186	32.2415	0.00016973	0.00698579						Mp5g12960	-1.62585	3.47367	21.3432	0.000835112	0.0169862
Mp3g03590	-2.16942	-0.0594101	31.4475	0.000187767	0.00551513				Mp2g11140	0.516437	3.07384	32.2358	0.000169851	0.00698579						Mp4g03640	-1.62426	-0.935675	4.16024	0.067336	0.202749
Mp3g10110	-2.16824	1.97156	28.4114	0.000281595	0.00696611				Mp4g20480	-4.37966	0.885609	32.0998	0.000172792	0.00708502						Mp8g06650	-1.62338	0.987406	15.2382	0.00268177	0.0321333
Mp3g24230	-2.16537	1.6579	28.9488	0.00026149	0.0066655				Mp5g19690	-1.01629	8.19657	32.0287	0.000174354	0.00712723						MpVg00900	-1.623	-0.412306	15.3586	0.00261359	0.0315967
Mp4g19760	-2.15269	2.77512	34.4105	0.000130046	0.00459098				Mp3g20580	-0.569562	7.88327	31.9425	0.00017627	0.00718367						Mp2g18610	-1.62205	0.428215	20.5072	0.000965455	0.0183354
Mp6g13490	-2.14852	-0.664839	14.2919	0.00329883	0.0271022				Mp7g12820	2.09565	0.629007	31.8946	0.000177344	0.00720553						Mp1g04390	-1.62082	1.06994	58.8367	1.27429974227542e-05	0.00130426
Mp3g10670	-2.14725	-0.772893	9.64249	0.0105393	0.0552648				Mp5g20700	-0.688314	7.64114	31.7532	0.000180565	0.00731425						Mp4g10160	-1.61846	0.165435	22.3143	0.000709133	0.0155107
Mp2g01600	-2.1447	2.97153	11.4726	0.00645972	0.040797				Mp4g19200	-0.379947	8.59344	31.5989	0.000184158	0.00742692						Mp5g17580	-1.61744	1.90649	17.2212	0.00178224	0.0255848
Mp2g09030	-2.14463	-0.259769	3.94359	0.0737601	0.189641				Mp8g03430	-0.603092	5.93815	31.5808	0.000184586	0.00742692						Mp2g16000	-1.61702	-0.33523	10.0344	0.00945175	0.0652906
Mp5g02320	-2.14176	-0.7201	6.56871	0.0272443	0.100467				Mp2g26440	-0.966856	8.09312	31.5629	0.000185008	0.00742692						Mp7g09020	-1.61296	5.71022	7.49007	0.0200906	0.0991175
Mp6g03750	-2.13673	-1.2404	2.71009	0.129265	0.272685				Mp4g09950	-0.683516	5.25437	31.4909	0.000186723	0.00746694						Mp3g12380	-1.61172	2.01827	7.04715	0.0232028	0.107409
Mp3g16590	-2.1361	2.52817	30.1244	0.000223175	0.00609437				Mp2g10490	0.668947	4.47036	31.4608	0.000187447	0.00746694						Mp2g14780	-1.60631	-0.332589	3.98487	0.0724795	0.212588
Mp5g01680	-2.11719	2.16367	19.7315	0.00110865	0.0147647				Mp6g15150	-1.43389	2.78373	31.4513	0.000187676	0.00746694						Mp3g17490	-1.60531	1.06634	14.24	0.00333734	0.0366319
Mp7g05640	-2.11486	6.51433	56.4624	1.53422367064912e-05	0.00179216				Mp8g11870	0.605587	7.01329	31.4254	0.000188301	0.00746963						Mp3g07670	-1.60426	1.91992	10.1494	0.00915832	0.063889
Mp4g04180	-2.11381	-0.169822	8.04509	0.0168714	0.0740707				Mp4g15420	-1.02038	3.299	31.3746	0.000189536	0.00748841						Mp2g03585	-1.60406	-0.0781573	4.60976	0.0560649	0.181321
Mp3g09780	-2.11246	0.755916	15.0319	0.00280366	0.0248434				Mp4g17880	-0.889252	7.60071	31.36	0.000189891	0.00748841						Mp5g19190	-1.60378	0.398173	16.3542	0.0021224	0.0280643
Mp5g02600	-2.11055	0.762193	5.57991	0.0386686	0.124692				Mp1g23560	-0.521976	7.30145	31.2583	0.000192397	0.00756498						Mp6g06900	-1.6036	0.65627	7.38883	0.0207551	0.101121
Mp4g04130	-2.10303	0.792115	12.4826	0.00502546	0.0348224				Mp2g14680	-0.436507	8.3763	31.1003	0.000196366	0.00769845						Mp3g16700	-1.60269	0.317022	3.06022	0.109336	0.273554
Mp5g16350	-2.10058	1.90852	5.96821	0.0335951	0.113739				Mp6g03560	0.81228	3.98014	31.0534	0.000197564	0.00772287						Mp2g03660	-1.59858	2.17262	9.28035	0.0116806	0.073874
Mp8g07700	-2.09856	0.513785	4.71478	0.0537741	0.154688				Mp5g09020	-0.567794	2.70052	30.7918	0.000204405	0.00796703						Mp3g16530	-1.59696	-0.481783	5.46323	0.0403721	0.148385
Mp5g07040	-2.0979	-0.357025	18.468	0.00140021	0.0167994				Mp3g19170	-0.309572	6.3932	30.7488	0.000205555	0.00798865						Mp4g22390	-1.59393	0.489165	12.6795	0.00479207	0.0441899
Mp6g14720	-2.07392	3.11789	20.6596	0.000939976	0.0134217				Mp4g15010	-0.746563	6.64827	30.7005	0.000206858	0.00801607						Mp8g15570	-1.59141	-0.263865	3.35052	0.0956636	0.251256
Mp5g05610	-2.05988	0.759782	41.0958	6.17594019016243e-05	0.00327517				Mp2g17570	-1.18384	5.46607	30.6779	0.000207471	0.00801663						Mp3g03330	-1.58512	0.396442	17.6723	0.00163115	0.0246907
Mp2g09000	-2.04903	-0.0883816	3.39131	0.0939181	0.221077				Mp5g20000	-0.407313	5.49438	30.645	0.000208367	0.00802812						Mp5g03200	-1.57765	1.27425	5.24678	0.0437809	0.156332
Mp5g08890	-2.04648	-1.34603	5.45433	0.0405058	0.128124				Mp3g23350	0.460971	5.02809	30.508	0.000212145	0.00815027						Mp4g05480	-1.57751	0.236288	7.60745	0.019352	0.0969261
Mp3g07670	-2.04221	1.91992	15.8253	0.0023681	0.0222193				Mp7g16920	-0.636281	6.49388	30.3323	0.000217114	0.00828921						Mp6g21490	-1.5767	-1.49491	4.57243	0.0569081	0.182848
Mp6g07050	-2.04096	3.8821	13.0561	0.00438095	0.0321862				Mp3g24800	0.481396	5.00331	30.329	0.000217209	0.00828921						Mp1g01350	-1.57511	3.42961	6.68783	0.0261633	0.115432
Mp8g02920	-2.04083	0.0967507	16.48	0.00206851	0.0207594				Mp1g22070	-0.709714	9.01822	30.3148	0.000217617	0.00828921						Mp6g08060	-1.5706	-0.435218	7.15806	0.0223718	0.105472
Mp5g06380	-2.03679	5.53108	26.3861	0.000375945	0.00819622				Mp2g03730	0.891001	2.21609	30.2383	0.000219831	0.00834985						Mp3g03550	-1.56704	0.427332	17.853	0.00157495	0.0243563
Mp2g01590	-2.0303	2.21486	13.4977	0.00395139	0.0301709				Mp2g07500	1.53668	8.12888	30.1608	0.0002221	0.00839291						Mp1g09120	-1.56699	4.2525	7.98171	0.0172058	0.0910626
Mp4g14840	-2.02867	4.25654	27.3889	0.000325174	0.00755622				Mp7g12570	0.919613	3.43277	30.1568	0.000222217	0.00839291						Mp3g21940	-1.56105	-0.323271	5.56446	0.0388891	0.145164
Mp4g05940	-2.02327	1.02897	5.19154	0.0447064	0.137051				Mp5g15300	-2.15559	1.26686	30.1174	0.000223383	0.00841327						Mp8g02780	-1.5593	1.75533	3.94761	0.0736343	0.214535
Mp8g03270	-2.02075	-0.747391	5.044	0.0472979	0.141968				Mp1g07000	0.554744	3.61981	30.0256	0.000226125	0.00845538						Mp8g13630	-1.55804	0.962119	19.1289	0.0012376	0.0212937
Mp6g12240	-2.02036	1.44557	4.63579	0.0554863	0.158054				Mp7g12330	-0.484964	6.07961	30.0102	0.00022659	0.00845538						Mp7g18730	-1.55617	4.4896	9.19318	0.0119771	0.0751034
Mp3g04510	-2.01434	1.79598	20.879	0.000904696	0.0131279				Mp4g04500	-0.44846	6.28704	30.0012	0.000226861	0.00845538						Mp2g21040	-1.55402	3.43671	5.39905	0.041348	0.150897
Mp4g20470	-2.00807	4.79724	10.0601	0.00938517	0.0515611				Mp7g18900	0.593316	5.71041	29.9936	0.000227089	0.00845538						Mp2g01560	-1.5523	0.86408	6.61305	0.0268358	0.116849
Mp1g22730	-2.00716	0.790848	5.76524	0.0361389	0.119406				Mp3g21760	-5.97231	-0.718083	29.975	0.000227655	0.00845538						Mp1g28600	-1.55073	3.20405	30.6603	0.000207948	0.0075663
Mp5g24500	-2.00204	4.13194	62.4328	9.7354987289556e-06	0.00149782				Mp5g05290	-0.502315	6.20508	29.8762	0.000230674	0.00854387						Mp6g14720	-1.55038	3.11789	12.0335	0.00561033	0.0484386
Mp7g03240	-1.99927	-0.949961	10.5691	0.00817679	0.0471655				Mp4g06050	-0.831885	9.46319	29.7606	0.000234271	0.00863688						Mp4g00700	-1.5483	-0.215186	1.3371	0.273162	0.473541
Mp2g22700	-1.98486	2.35667	14.3009	0.00329221	0.0270976				Mp1g26000	1.31441	1.74473	29.7456	0.000234743	0.00863688						Mp6g10900	-1.54766	3.57599	7.06387	0.0230751	0.106982
Mp6g11730	-1.97651	0.455827	14.5194	0.00313619	0.02643				Mp7g13640	0.324843	5.83003	29.7162	0.000235668	0.00863688						Mp7g15180	-1.54662	1.96685	7.97185	0.0172586	0.0910653
Mp5g16410	-1.97541	0.149237	9.96874	0.00962412	0.0523915				Mp3g15950	0.425809	4.98635	29.7132	0.000235762	0.00863688						Mp5g16350	-1.54189	1.90852	3.3706	0.0947993	0.250211
Mp2g09780	-1.97451	-1.22752	6.93562	0.0240762	0.0927893				Mp2g17300	-0.830378	4.30693	29.6172	0.000238823	0.00870375						Mp4g22860	-1.53731	0.339529	51.8547	2.24383655629171e-05	0.00188034
Mp5g12170	-1.97435	-1.04403	4.78804	0.0522436	0.151554				Mp1g12820	-0.411493	6.30994	29.6153	0.000238886	0.00870375						Mp2g02520	-1.53655	-1.39577	3.07139	0.108766	0.272768
Mp5g07490	-1.97158	1.47462	3.14261	0.10522	0.236868				Mp5g07460	0.661935	6.47417	29.5472	0.000241085	0.00874158						Mp8g05060	-1.53336	3.87469	7.25299	0.021689	0.103859
Mp5g19230	-1.96062	1.95593	42.5764	5.30770916410586e-05	0.00300277				Mp8g12680	-0.935386	5.77437	29.4962	0.000242748	0.00874158						Mp8g15075	-1.52849	6.53409	18.9629	0.00127623	0.0216878
Mp3g11200	-1.95964	-0.0872027	9.56822	0.0107621	0.0558428				Mp8g05910	-0.325267	9.0045	29.4949	0.000242792	0.00874158						Mp3g14050	-1.52842	6.10229	39.132	7.60357483313233e-05	0.00402959
Mp6g00110	-1.95721	-0.325366	14.4358	0.00319483	0.0266395				Mp2g09480	0.350576	7.4324	29.486	0.000243082	0.00874158						Mp5g09230	-1.528	-0.723227	6.62581	0.0267195	0.116544
Mp3g00450	-1.95551	-0.38481	16.0936	0.00223943	0.0216797				Mp4g11600	-1.13816	3.059	29.4737	0.000243486	0.00874158						Mp7g02000	-1.52567	1.96571	9.9956	0.0095531	0.0655852
Mp6g13990	-1.9475	4.92321	71.4581	5.23502366713063e-06	0.00111415				Mp1g11380	-1.50337	0.750553	29.4631	0.000243836	0.00874158						Mp1g28830	-1.52551	-1.77466	1.48612	0.249482	0.449058
Mp7g15610	-1.93824	4.59985	11.8353	0.00589437	0.038552				Mp7g02720	-0.763944	7.25194	29.4005	0.000245905	0.00879227						Mp2g09780	-1.52364	-1.22752	4.31796	0.0630889	0.194504
Mp5g09230	-1.93708	-0.723227	10.2518	0.00890654	0.0497994				Mp1g06650	-0.438343	5.55492	29.3471	0.000247689	0.0088325						Mp1g03980	-1.52293	7.4526	32.8996	0.000156329	0.00639043
Mp5g17580	-1.93685	1.90649	24.0372	0.000537013	0.00982301				Mp5g19770	1.11855	3.65579	29.3176	0.000248683	0.00884441						Mp5g13140	-1.51612	-0.625234	17.4182	0.00171429	0.025264
Mp1g07680	-1.93639	3.5594	15.3409	0.00262349	0.0237354				Mp6g03050	-0.910993	4.10512	29.2256	0.000251805	0.00893175						Mp4g11600	-1.51533	3.059	50.962	2.42331274757441e-05	0.00200345
Mp5g15300	-1.93505	1.26686	24.7545	0.000480351	0.00932061				Mp7g16390	0.407206	4.65284	29.1484	0.000254465	0.00899955						Mp2g14890	-1.51253	-1.01719	3.54888	0.0875355	0.239282
Mp2g14290	-1.92896	-0.125727	12.4912	0.00501495	0.0348216				Mp7g15690	-1.5413	1.3483	29.1261	0.000255237	0.00899955						Mp8g02830	-1.50878	3.73797	28.4396	0.000280495	0.00889095
Mp4g18590	-1.92739	3.16358	17.506	0.001685	0.0185187				MpVg01245j	2.2622	3.42125	29.1119	0.00025573	0.00899955						Mp6g06330	-1.50502	1.44193	3.99034	0.0723118	0.212296
Mp6g07310	-1.9266	2.28472	65.911	7.5982609243293e-06	0.00131191				Mp1g00550	-1.24192	4.21137	29.0577	0.000257628	0.0090426						Mp3g15460	-1.50426	4.74097	13.0554	0.00438177	0.0422963
Mp2g16310	-1.92655	-1.16763	11.3272	0.00670453	0.0418697				Mp6g16370	1.16627	2.12713	29.0299	0.000258606	0.00905324						Mp5g15280	-1.50287	0.598185	12.9342	0.00450923	0.0428488
Mp1g06380	-1.91849	0.940864	17.8844	0.00156542	0.0178299				Mp1g12290	0.569022	5.69432	28.9737	0.000260602	0.00909935						Mp1g02920	-1.49894	1.66248	12.4315	0.00508822	0.0460033
Mp8g15570	-1.91689	-0.263865	4.71534	0.0537621	0.154688				Mp1g06870	0.538685	5.98124	28.8597	0.000264701	0.00921848						Mp5g17130	-1.49601	-0.866685	1.3232	0.275528	0.475746
Mp4g16750	-1.91611	2.90353	13.8637	0.00363308	0.0287842				Mp2g16320	-0.504139	3.89294	28.758	0.000268425	0.00931008						Mp5g07480	-1.49411	-0.0412847	2.74747	0.126929	0.300047
Mp5g01670	-1.91511	2.08254	12.58	0.00490836	0.0344037				Mp5g12030	-2.06936	0.129732	28.75	0.00026872	0.00931008						Mp7g13970	-1.49075	-0.621255	12.8806	0.00456709	0.0432454
Mp6g17440	-1.90672	-0.374117	7.74831	0.0185083	0.0790176				Mp3g09080	-0.276911	6.08721	28.7254	0.000269634	0.00931767						Mp4g13720	-1.48969	2.81853	24.0318	0.00053747	0.0134448
Mp4g01990	-1.90399	-0.265317	7.99559	0.0171319	0.0749443				Mp6g06530	-0.719642	5.27659	28.699	0.000270616	0.00932755						Mp7g10840	-1.4847	1.77377	2.44388	0.147581	0.328753
Mp3g18450	-1.90248	1.68925	29.4784	0.000243332	0.0064351				Mp5g05510	0.437204	5.66021	28.6243	0.000273417	0.00939993						Mp2g16020	-1.4844	-1.33293	1.96839	0.189474	0.380594
Mp4g15760	-1.90091	2.69788	12.5798	0.00490858	0.0344037				Mp2g09990	-0.684186	8.18314	28.5891	0.00027475	0.00942162						Mp5g17590	-1.48379	3.53304	11.8249	0.00590974	0.0496789
Mp1g08050	-1.89509	0.311799	14.5933	0.00308541	0.0261053				Mp8g01400	-1.30578	1.63871	28.4965	0.000278289	0.00951863						Mp1g09580	-1.48351	0.162213	13.1192	0.00431631	0.0420723
Mp4g19090	-1.89124	0.104742	0.327979	0.58167	0.722848				Mp4g23270	-0.63992	5.28343	28.464	0.000279547	0.00952864						Mp3g15980	-1.48134	4.00667	8.12748	0.0164483	0.0891421
Mp7g09020	-1.88833	5.71022	10.0773	0.00934104	0.051414				Mp2g00710	0.336836	7.03696	28.4522	0.000280003	0.00952864						Mp3g06340	-1.47783	1.56713	13.247	0.00418876	0.0415622
Mp4g06660	-1.8821	3.39423	55.9015	1.60456603501134e-05	0.00183011				Mp8g19000	-0.671076	5.89059	28.3903	0.000282419	0.00957616						Mp2g12250	-1.47718	1.86384	18.1829	0.00147816	0.0235332
Mp2g05670	-1.88168	0.850371	12.2302	0.00534469	0.0361016				Mp8g16070	-0.614668	5.53031	28.3799	0.000282828	0.00957616						Mp7g14930	-1.47186	4.65637	7.77583	0.0183487	0.093736
Mp2g21570	-1.88042	0.334097	20.604	0.000949172	0.0134469				Mp3g14960	-0.659667	7.55508	28.2881	0.000286464	0.00967482						Mp8g16710	-1.47069	3.3853	2.68656	0.130763	0.304471
Mp3g22060	-1.88024	-0.451425	8.91103	0.0130009	0.0627851				Mp3g03350	-0.946139	2.90867	28.2429	0.00028827	0.00971138						Mp5g02270	-1.47061	-1.03431	5.55563	0.0390158	0.145393
Mp4g23140	-1.8799	5.73106	41.9836	5.6366424857e-05	0.00305976				Mp7g16700	0.265427	7.34542	28.2146	0.000289411	0.00972536						Mp5g15200	-1.47048	3.00346	56.395	1.542482771846e-05	0.00147726
Mp5g06370	-1.8786	6.11272	29.8284	0.000232153	0.00626299				Mp3g22520	-0.556329	5.44416	28.143	0.000292322	0.00977677						Mp3g17480	-1.47001	-0.0160638	8.25472	0.0158197	0.0875041
Mp3g24750	-1.87831	0.00564838	6.49767	0.0279147	0.101943				Mp7g14090	-0.367462	8.58463	28.1411	0.000292399	0.00977677						Mp5g23120	-1.46969	0.331934	2.30059	0.158821	0.34291
Mp5g01100	-1.87108	0.162927	7.92735	0.0174991	0.076005				Mp7g15820	-0.984056	3.57734	28.1217	0.000293192	0.0097789						Mp1g07890	-1.46284	5.08065	11.2295	0.00687525	0.0540417
Mp1g25080	-1.87002	-0.255871	6.69775	0.0260756	0.0974134				Mp3g02240	-1.35572	4.13464	28.0578	0.000295828	0.00984234						Mp8g04800	-1.46095	2.64465	2.98203	0.11343	0.279475
Mp5g22000	-1.86894	4.38103	21.2221	0.00085263	0.0127528				Mp7g16230	-2.34576	5.46618	28.0145	0.000297629	0.00987776						Mp2g05410	-1.45838	-1.19526	6.17101	0.0312672	0.127658
Mp8g08890	-1.86755	-0.802861	5.40445	0.0412649	0.129726				Mp6g04110	-0.95069	8.17203	27.9786	0.000299134	0.00989185						Mp1g03660	-1.45495	0.680598	22.7984	0.000654854	0.0148065
Mp4g02000	-1.86238	2.16866	11.5929	0.00626526	0.0399662				Mp2g25250	0.36608	5.24946	27.9692	0.00029953	0.00989185						Mp1g16270	-1.45384	3.75331	37.4492	9.14906406743795e-05	0.00450858
Mp6g09300	-1.86004	2.27563	5.88073	0.0346639	0.116077				Mp6g10570	0.832	5.53649	27.8945	0.00030269	0.00997165						Mp2g06940	-1.4532	3.12546	7.32171	0.0212104	0.102335
Mp7g11120	-1.8579	3.8145	17.2992	0.00175494	0.018953				Mp2g02360	-1.4413	2.63227	27.8562	0.000304328	0.010001						Mp4g08490	-1.45244	-1.53007	0.906458	0.362445	0.562562
Mp1g14660	-1.85717	2.34301	22.5325	0.000684032	0.0113368				Mp3g11160	-0.747653	4.79724	27.8294	0.000305481	0.0100144						Mp7g04020	-1.45086	1.42091	5.99425	0.0332846	0.132349
Mp8g02350	-1.8539	-1.35202	4.53963	0.0576618	0.162388				Mp4g06820	-0.963793	7.55832	27.7857	0.00030737	0.0100517						Mp1g29040	-1.44979	0.0436472	2.652	0.133003	0.307892
Mp5g04300	-1.85279	0.610373	14.5837	0.00309196	0.0261229				Mp4g18470	0.586893	3.70328	27.7179	0.000310326	0.0100922						Mp2g24710	-1.44939	2.34579	7.39437	0.0207181	0.101031
Mp2g00040	-1.85183	1.83997	27.5006	0.000320039	0.00748881				Mp4g17750	-0.272949	5.84391	27.705	0.000310895	0.0100922						Mp1g14660	-1.44835	2.34301	14.1632	0.00339529	0.0370415
Mp7g15690	-1.8516	1.3483	40.8155	6.35884690486799e-05	0.00331946				Mp6g09380	0.36355	6.22141	27.6938	0.000311387	0.0100922						Mp5g04290	-1.44775	2.45674	11.7023	0.00609457	0.0505356
Mp1g07670	-1.84511	4.13576	23.6852	0.000567721	0.0101818				Mp7g12370	1.52618	0.609935	27.6885	0.000311619	0.0100922						Mp7g05080	-1.44731	5.27748	4.5066	0.0584329	0.1857
Mp4g14870	-1.84469	5.27372	21.0558	0.000877404	0.0129886				Mp3g02630	-0.398548	5.20101	27.6023	0.000315451	0.0101917						Mp1g28920	-1.44628	3.33567	6.90895	0.0242909	0.11033
Mp3g21940	-1.84375	-0.323271	7.53822	0.0197835	0.082174				Mp8g17680	-0.44781	8.12265	27.5703	0.000316886	0.0101963						Mp5g06380	-1.44418	5.53108	13.8073	0.00368009	0.0387922
Mp2g20980	-1.84365	-0.206529	5.47509	0.0401948	0.127658				Mp1g05230	-1.76371	2.14644	27.5561	0.000317523	0.0101963						Mp3g11130	-1.44298	3.59383	34.6949	0.000125707	0.00553853
Mp8g10590	-1.84228	0.0814032	14.6842	0.00302438	0.0258555				Mp6g04100	0.394468	5.47471	27.5424	0.000318145	0.0101963						Mp4g24145f	-1.44274	2.15323	25.644	0.000419679	0.0114241
Mp6g12380	-1.83444	0.410429	1.60901	0.232016	0.402232				Mp2g05980	-1.78685	-0.342136	27.53	0.000318704	0.0101963						Mp2g21850	-1.44246	2.23895	5.4679	0.0403023	0.14821
Mp7g10820	-1.83367	1.31966	3.53429	0.0881033	0.211928				Mp5g06500	-0.325487	5.81679	27.5148	0.000319395	0.0101963						Mp4g01810	-1.43644	-0.126018	5.89874	0.0344404	0.134706
Mp5g17130	-1.83236	-0.866685	1.92574	0.193951	0.355914				Mp1g11130	0.310461	5.72457	27.4686	0.0003215	0.0102391						Mp1g22130	-1.43308	5.29914	8.57349	0.0143674	0.0830658
Mp4g03640	-1.83071	-0.935675	5.18503	0.0448171	0.137151				Mp8g17660	0.427031	4.65925	27.4486	0.000322419	0.0102441						Mp5g05940	-1.43258	5.53183	93.7236	1.46251901587684e-06	0.000251403
Mp8g17420	-1.82634	-0.764306	25.9736	0.000399543	0.00843428				Mp6g06770	1.91537	0.295775	27.3497	0.000326998	0.0103426						Mp4g18630	-1.43092	4.98036	6.85767	0.0247103	0.111479
Mp2g25990	-1.82355	1.29782	16.3598	0.00211994	0.0210238				Mp7g11480	-0.642697	7.46744	27.3483	0.000327065	0.0103426						Mp7g01480	-1.42942	-0.475794	3.54378	0.0877333	0.239627
Mp8g10380	-1.82152	1.18093	16.7428	0.00196114	0.0202269				Mp4g15050	-0.833683	8.64545	27.2469	0.000331843	0.0104691						Mp4g16610	-1.42725	0.739704	8.50542	0.0146636	0.0837862
Mp6g15610	-1.81907	6.44681	16.1757	0.00220174	0.0215138				Mp6g16350	0.653634	6.19467	27.1941	0.000334366	0.010496						Mp7g10820	-1.42574	1.31966	2.20711	0.166752	0.353487
Mp5g17780	-1.81788	2.16643	8.32255	0.0154964	0.0702406				Mp8g17750	-0.297352	5.76766	27.1915	0.000334489	0.010496						Mp3g04580	-1.42457	-0.894171	3.51231	0.0889672	0.241326
Mp3g16460	-1.81652	3.38142	16.6426	0.00200125	0.0203897				Mp3g11150	-0.878622	7.43367	27.1799	0.000335045	0.010496						Mp3g03490	-1.42208	6.27406	22.1473	0.000729094	0.0157419
Mp2g04930	-1.81554	3.53683	23.8915	0.00054948	0.00996945				Mp2g07040	0.62644	7.96086	27.1383	0.000337052	0.0105343						Mp6g17920	-1.42142	1.30803	7.40717	0.0206328	0.100846
Mp3g14000	-1.81514	0.738198	22.5398	0.000683205	0.0113368				Mp6g21360	-0.437734	5.52181	27.0155	0.000343063	0.0106972						Mp4g03570	-1.41977	0.479357	3.49013	0.0898502	0.242934
Mp4g12060	-1.79845	0.376907	4.1169	0.068564	0.180646				Mp7g17170	0.661223	5.46947	26.9468	0.00034648	0.0107668						Mp1g16520	-1.41844	2.53335	44.2458	4.49711139872941e-05	0.00283086
Mp4g14270	-1.79278	1.48279	4.45724	0.0596094	0.165901				Mp2g08440	-0.638553	8.43624	26.9232	0.000347664	0.0107668						Mp1g02420	-1.41425	5.74967	89.2653	1.84390364397307e-06	0.000301501
Mp7g06630	-1.78935	6.13379	18.2289	0.00146525	0.0172486				Mp2g13770	0.409135	5.26052	26.9224	0.000347704	0.0107668						Mp4g15100	-1.41131	0.781541	6.30241	0.029863	0.124253
Mp2g22780	-1.78922	0.0852849	4.52518	0.0579976	0.162991				Mp8g09430	-0.578699	3.91484	26.8692	0.000350391	0.010825						Mp1g15010	-1.40825	-0.246412	8.94526	0.0128712	0.0784087
Mp2g08500	-1.78262	2.84249	40.5625	6.52943548473054e-05	0.00331946				Mp7g19040	-2.33357	0.0681486	26.8025	0.000353795	0.0108863						Mp4g16750	-1.40694	2.90353	7.76773	0.0183955	0.0938272
Mp3g08410	-1.7821	3.71589	21.509	0.000811819	0.0124256				Mp2g08510	-1.15511	7.73701	26.7984	0.000354001	0.0108863						Mp4g03020	-1.40586	-1.18351	1.60829	0.232113	0.430433
Mp3g10210	-1.78045	1.38577	13.387	0.00405414	0.0306323				Mp7g04800	0.368034	4.18202	26.7447	0.000356772	0.0109465						Mp3g18040	-1.401	-0.907935	5.47552	0.0401884	0.147953
Mp2g02360	-1.78035	2.63227	41.3663	6.0053609401526e-05	0.0032208				Mp3g20090	0.493607	5.74407	26.6715	0.00036059	0.0110339						Mp4g23930	-1.39992	6.05663	103.995	8.8894037692856e-07	0.000167872
Mp8g05750	-1.77745	4.11146	73.6744	4.54313880631327e-06	0.00103245				Mp3g23400	0.472903	11.8758	26.6586	0.000361269	0.0110339						Mp5g04000	-1.39811	0.536129	6.16319	0.0313533	0.127744
Mp2g12480	-1.77593	-0.846642	5.70369	0.0369561	0.12108				Mp7g13220	-0.680675	7.68763	26.5267	0.000368288	0.0112228						Mp8g01410	-1.39779	2.6039	20.7675	0.000922413	0.0179502
Mp8g07540	-1.77586	4.57214	2.25972	0.162227	0.317123				Mp3g08430	-2.33605	4.16464	26.4153	0.000374342	0.0113813						Mp2g00040	-1.39452	1.83997	16.1858	0.00219715	0.0286013
Mp5g15280	-1.77357	0.598185	17.5751	0.00166236	0.0183448				Mp6g06600	0.64714	4.67355	26.3706	0.000376803	0.0114108						Mp2g18420	-1.39422	0.469394	6.60825	0.0268796	0.116937
Mp6g08230	-1.76858	1.64124	19.5202	0.00115196	0.0150898				Mp2g24720	0.364141	5.43163	26.3669	0.000377011	0.0114108						Mp4g20340	-1.39225	4.09916	8.3207	0.0155051	0.0866939
Mp4g21910	-1.76693	-0.400983	9.36787	0.0113917	0.057947				Mp8g16320	0.259065	7.14423	26.2924	0.000381157	0.01149						Mp3g11190	-1.38935	1.43081	5.34261	0.0422301	0.152538
Mp2g13580	-1.75368	-0.225667	6.27501	0.0301494	0.106324				Mp2g08580	0.414488	4.41363	26.2891	0.000381344	0.01149						Mp4g19870	-1.38694	4.14926	5.39725	0.0413759	0.150957
Mp2g18560	-1.74879	0.0977009	8.77996	0.0135121	0.0644506				Mp5g15690	-1.37627	3.34204	26.233	0.000384504	0.011548						Mp3g00450	-1.38483	-0.38481	8.50197	0.0146788	0.0837862
Mp4g14880	-1.74686	6.73747	18.8542	0.0013023	0.0162129				Mp1g02390	1.50248	-0.572906	26.215	0.000385527	0.011548						Mp5g13680	-1.38264	-1.18822	9.93523	0.0097136	0.0661788
Mp1g20520	-1.74617	-0.988165	11.0315	0.00723771	0.0440339				Mp1g19110	0.440698	4.48205	26.2093	0.000385852	0.011548						Mp8g06230	-1.38224	0.857129	2.95948	0.114647	0.281371
Mp5g08770	-1.74519	2.91862	6.61443	0.0268232	0.099318				Mp5g21930	-1.12606	3.70288	26.1919	0.000386841	0.0115518						Mp2g24940	-1.37936	2.58549	50.7637	2.46546380178064e-05	0.00200345
Mp3g24130	-1.74441	-0.845421	3.25784	0.0997833	0.229523				Mp1g06930	-1.27991	6.83465	26.1464	0.000389454	0.011604						Mp6g08240	-1.37927	-0.853463	6.98735	0.0236662	0.108487
Mp6g07460	-1.74408	-0.0821462	30.5333	0.000211442	0.00590627				Mp1g11830	0.792035	4.68576	26.13	0.000390397	0.0116063						Mp2g15030	-1.37816	-1.00585	4.18979	0.0665139	0.20145
Mp6g11960	-1.74306	6.71828	12.6246	0.0048558	0.0342486				Mp4g06660	-1.25536	3.39423	26.0197	0.000396822	0.0117575						Mp5g01440	-1.37781	-0.688684	2.62239	0.134962	0.310583
Mp2g02520	-1.74215	-1.39577	3.87253	0.0760304	0.193327				Mp7g00880	0.857691	2.60909	26.0127	0.000397236	0.0117575						Mp4g18370	-1.37217	4.84715	5.65359	0.037638	0.142396
Mp3g21300	-1.73829	4.58668	251.18	1.13011006421079e-08	3.03050314818766e-05				Mp1g19720	0.603372	5.08383	25.9419	0.000401433	0.0118376						Mp8g05020	-1.37208	6.80185	23.0097	0.000632723	0.0145807
Mp8g13610	-1.73803	-0.18777	20.6987	0.000933572	0.0133875				Mp4g07610	0.445209	6.72164	25.9373	0.000401708	0.0118376						Mp3g18220	-1.37101	5.10186	15.1919	0.00270857	0.0323388
Mp7g16230	-1.7356	5.46618	16.0553	0.00225727	0.0217424				Mp4g04730	0.357828	5.51815	25.8906	0.000404506	0.0118939						Mp4g15430	-1.36852	4.64694	21.5426	0.000807202	0.0166737
Mp8g02130	-1.72979	2.6256	17.5953	0.00165583	0.0183418				Mp6g05150	-0.491278	6.01303	25.7719	0.000411726	0.0120574						Mp5g24210	-1.36409	-0.313241	5.09339	0.0464105	0.161891
Mp5g15360	-1.7269	1.32042	25.805	0.000409696	0.00852912				Mp3g21070	0.561937	3.07413	25.7696	0.000411866	0.0120574						Mp2g10430	-1.36212	0.397685	8.48845	0.0147386	0.0839125
Mp4g17800	-1.72243	-0.60205	2.73048	0.127984	0.270708				Mp7g13090	0.700483	4.30865	25.7423	0.000413546	0.0120789						Mp4g17600	-1.3595	1.44133	5.35972	0.0419603	0.152055
Mp1g28260	-1.72174	0.529379	16.2803	0.00215482	0.0212128				Mp1g07640	0.530391	6.50373	25.7285	0.0004144	0.0120789						Mp3g14120	-1.3592	2.19907	21.2993	0.00084141	0.0170038
Mp3g17480	-1.72173	-0.0160638	11.0746	0.00715685	0.0436805				Mp6g19800	-0.599275	3.15312	25.6985	0.000416269	0.012107						Mp2g21600	-1.35884	-0.526887	5.8225	0.0353982	0.137015
Mp5g01090	-1.71784	0.56457	10.7631	0.0077659	0.045882				Mp5g03090	-2.86529	1.57412	25.6032	0.000422252	0.0122545						Mp2g25320	-1.35881	1.67232	5.3823	0.0416075	0.151472
Mp3g12590	-1.71618	0.555014	10.6176	0.00807174	0.0469342				Mp8g10280	-0.409994	7.36109	25.5651	0.000424676	0.0122982						Mpzg02140a	-1.35788	0.819993	5.64583	0.0377449	0.142498
Mp5g10910	-1.71511	0.228136	13.7555	0.00372391	0.0291115				Mp3g01800	0.402194	4.00567	25.5487	0.000425722	0.0123019						Mp5g19410	-1.35606	-0.863739	2.55267	0.13972	0.317574
Mp5g01890	-1.71424	0.00376665	9.26567	0.0117299	0.0588557				Mp7g10090	-0.543746	2.57618	25.5255	0.000427207	0.0123183						Mp6g13540	-1.35468	2.11666	13.6921	0.00377837	0.0394355
Mp1g13590	-1.71225	6.25237	17.1442	0.00180967	0.0193032				Mp7g00860	1.87546	5.17609	25.4892	0.000429547	0.0123592						Mp4g04770	-1.35423	1.1413	29.0609	0.000257515	0.00853523
Mp5g12030	-1.71203	0.129732	20.376	0.000988048	0.01375				Mp5g10880	-0.614925	9.07284	25.3903	0.000435999	0.0125179						Mp1g22370	-1.35349	-0.128606	2.77101	0.125486	0.297844
Mp3g11220	-1.7107	-0.106005	3.16152	0.104303	0.23563				Mp3g21300	-0.534979	4.58668	25.3522	0.000438515	0.0125633						Mp1g28150	-1.35159	-0.246321	8.40121	0.0151314	0.0852444
Mp6g11790	-1.70682	4.62587	31.4244	0.000188324	0.00551513				Mp2g05850	2.74191	4.83652	25.2751	0.000443661	0.0126508						Mp6g11960	-1.3509	6.71828	7.76145	0.0184319	0.093932
Mp4g05470	-1.70161	0.801373	15.1988	0.00270458	0.0242076				Mp2g23775	-0.892716	4.67088	25.2546	0.000445039	0.0126508						Mp6g08200	-1.34964	0.229061	10.6649	0.00797068	0.0590773
Mp3g18050	-1.6994	0.915159	31.4994	0.000186522	0.00550855				Mp4g18590	-2.35835	3.16358	25.2543	0.00044506	0.0126508						Mp5g15690	-1.34589	3.34204	25.126	0.000453815	0.0120142
Mp7g15350	-1.69603	5.75789	24.1843	0.000524771	0.00973185				Mp4g23140	-1.43664	5.73106	25.2501	0.000445346	0.0126508						Mp3g08050	-1.34356	-1.12885	7.9022	0.0176367	0.0919342
Mp6g18030	-1.69521	0.252779	15.7449	0.00240836	0.0224401				Mp2g23840	0.33543	6.70558	25.1654	0.000451106	0.0127874						Mp4g06660	-1.34289	3.39423	29.6034	0.000239266	0.00818389
Mp5g07520	-1.69334	1.17122	3.1638	0.104193	0.235503				Mp7g13420	0.328641	5.93309	25.0945	0.000455998	0.0128841						Mp4g04460	-1.34253	0.384047	7.00774	0.0235069	0.108161
Mp5g05390	-1.69061	5.62518	20.8696	0.000906165	0.013135				Mp2g13700	-0.51068	7.26447	25.087	0.000456519	0.0128841						Mp5g00880	-1.34078	-1.76173	1.86228	0.207366	0.402993
Mp2g05930	-1.68995	4.24502	37.8264	8.7723835518432e-05	0.0037477				Mp3g10500	2.01502	0.816353	25.0744	0.000457399	0.0128841						Mp5g10200	-1.34014	2.00572	17.506	0.00168499	0.0250469
Mp7g19440	-1.68839	0.76965	17.3821	0.00172649	0.0188354				Mp7g06020	0.259689	6.89778	24.9779	0.000464179	0.0130476						Mp1g02060	-1.33456	2.83383	32.36	0.000167218	0.00663332
Mp4g18550	-1.68761	5.73149	9.75546	0.0102111	0.0542199				Mp4g06880	-0.67909	8.32671	24.9457	0.000466469	0.0130845						Mp7g19150	-1.32783	-0.775658	4.45107	0.0597584	0.188292
Mp4g02030	-1.6852	-0.498061	7.06163	0.0230922	0.090242				Mp1g23520	0.474588	6.41353	24.9158	0.00046861	0.0131172						Mp3g07270	-1.32737	-0.578232	5.08973	0.0464755	0.16196
Mp5g02110	-1.6851	-0.132224	5.30275	0.0428669	0.133355				Mp1g11700	-0.913229	5.72276	24.8567	0.000472874	0.0132089						Mp4g06430	-1.32523	1.19709	4.16048	0.0673292	0.202749
Mp5g14220	-1.68342	2.38596	48.8654	2.91664181543871e-05	0.00239386				Mp1g16270	-1.17295	3.75331	24.8269	0.000475038	0.0132131						Mp8g15520	-1.32412	1.73369	5.2685	0.0434234	0.155632
Mp8g02530	-1.68131	5.1733	17.7321	0.00161227	0.0180841				Mp6g02760	0.559968	5.63004	24.8141	0.000475969	0.0132131						Mp8g02300	-1.32049	3.44987	20.7312	0.000928284	0.0180383
Mp1g03980	-1.67852	7.4526	39.5953	7.23413474029171e-05	0.00348047				Mp3g11560	-0.778498	4.62451	24.8124	0.000476093	0.0132131						Mp4g14880	-1.31806	6.73747	11.0078	0.00728254	0.0561174
Mp2g18040	-1.67548	4.64801	100.842	1.03062856451816e-06	0.00058582				Mp2g15730	0.682218	7.39719	24.8005	0.000476964	0.0132131						Mp3g22970	-1.31621	5.48617	48.3901	3.04458722905351e-05	0.00226788
Mp3g25270	-1.67378	4.51342	11.1611	0.00699797	0.0430066				Mp1g04340	0.307177	7.63697	24.7853	0.000478086	0.0132168						Mp1g02940	-1.3144	5.66487	49.1817	2.83504560654981e-05	0.00220928
Mp7g08020	-1.67129	1.76245	16.4454	0.00208314	0.0208283				Mp4g18950	-0.52416	8.26922	24.7142	0.00048334	0.0133296						Mp4g14140	-1.31362	3.57431	7.79442	0.0182418	0.0934302
Mp6g03820	-1.66701	-0.122131	4.96751	0.0487135	0.144611				Mp2g05710	0.305419	4.93123	24.7033	0.000484154	0.0133296						Mp8g04710	-1.31315	-0.398821	3.45223	0.0913836	0.245045
Mp7g01590	-1.66542	5.3334	7.64321	0.0191334	0.0805973				Mp1g25250	-0.646891	6.6985	24.6478	0.000488311	0.0134165						Mp2g26500	-1.30936	7.26701	36.6201	0.000100471	0.00477698
Mp5g17590	-1.66335	3.53304	14.6711	0.00303308	0.02587				Mp7g16690	0.290029	6.09325	24.6078	0.000491332	0.0134272						Mp1g09290	-1.30791	3.302	8.98964	0.0127054	0.0778184
Mp2g18750	-1.66191	4.0178	25.4673	0.000430965	0.00878174				Mp2g15420	-0.577535	9.32703	24.6029	0.000491708	0.0134272						Mp6g17710	-1.30515	5.00839	4.87994	0.0503982	0.169656
Mp6g07510	-1.6613	0.371393	23.5485	0.0005802	0.0103724				Mp5g19740	-0.605292	5.93447	24.5999	0.000491936	0.0134272						Mp8g18280	-1.30287	0.111451	3.31586	0.0971792	0.253745
Mp1g29610	-1.658	-0.338538	9.58125	0.0107226	0.0557026				Mp4g18230	0.25281	5.64427	24.5898	0.000492704	0.0134272						Mp4g04130	-1.30264	0.792115	5.14137	0.0455677	0.159982
Mp3g10350	-1.65453	2.99071	19.6305	0.0011291	0.0148989				Mp4g12650	0.427001	6.78788	24.5522	0.000495575	0.013478						Mp6g19740	-1.29892	3.07756	8.51095	0.0146393	0.0837862
Mp3g06320	-1.6545	4.30024	23.749	0.000562002	0.0101315				Mp7g09130	-0.373751	5.60185	24.5017	0.000499465	0.0135563						Mp7g00440	-1.29561	1.19577	19.6728	0.00112047	0.0201115
Mp1g11430	-1.65235	1.74366	22.6005	0.000676421	0.0112777				Mp2g13030	0.470122	5.69692	24.4778	0.00050132	0.0135792						Mp6g05170	-1.29503	0.299071	1.72848	0.216579	0.413249
Mp4g18510	-1.65167	3.65392	27.2437	0.000331995	0.00759622				Mp5g01690	-2.16047	1.49604	24.4132	0.000506374	0.0136884						Mp6g20460	-1.29203	4.90568	11.3997	0.00658122	0.0526408
Mp1g18220	-1.65108	1.46251	27.7348	0.000309585	0.00734675				Mp4g21300	0.932875	7.05687	24.317	0.000514011	0.0138417						Mp2g24650	-1.28793	1.93502	9.97014	0.00962041	0.0657779
Mp2g00970	-1.64573	2.6842	16.3631	0.0021185	0.0210238				Mp5g04150	0.458188	4.25149	24.3157	0.00051411	0.0138417						Mp8g01400	-1.28474	1.63871	27.6122	0.000315009	0.0095127
Mp5g24340	-1.64167	3.28589	6.19089	0.0310498	0.108322				Mp7g00440	-1.44871	1.19577	24.3012	0.000515273	0.0138453						Mp8g01950	-1.28378	-0.605763	1.55155	0.23997	0.438891
Mpzg00250	-1.64142	-0.769368	4.77755	0.0524594	0.152016				Mp1g18530	-0.417103	4.79134	24.2749	0.000517397	0.0138745						MpVg01245f	-1.28094	1.26506	4.36764	0.0618198	0.192405
Mp8g15920	-1.64074	0.343986	15.1727	0.00271977	0.0243087				Mp3g09150	1.48188	0.944396	24.237	0.000520462	0.0139289						Mp3g22270	-1.28029	-1.51768	0.837778	0.380561	0.578521
Mp3g20230	-1.63638	-0.0118186	6.7845	0.025324	0.0956733				Mp1g10970	0.791606	4.64188	24.1936	0.00052401	0.0139959						Mp8g09770	-1.2767	3.87387	46.8238	3.51625615780049e-05	0.00244874
Mp6g21140	-1.63529	-1.01067	2.73179	0.127903	0.270577				Mp4g22280	3.85219	0.0805438	24.1465	0.000527882	0.0140713						Mp5g00700	-1.27506	4.0936	11.2804	0.00678581	0.0535516
Mp4g20350	-1.63508	3.94149	19.6979	0.00111539	0.0148071				Mp3g21900	-1.81354	2.29306	24.1143	0.000530549	0.0140782						Mp2g06910	-1.27425	6.27336	97.3151	1.2221977601548e-06	0.000218496
Mp2g23330	-1.634	1.68726	10.7395	0.00781462	0.0459844				Mp6g01140	1.00516	3.25654	24.1058	0.000531264	0.0140782						Mp3g17580	-1.27289	3.21634	12.7531	0.00470822	0.0438692
Mp6g00180	-1.63339	0.698941	17.4102	0.00171699	0.0187483				Mp8g01560	-0.543259	5.45169	24.1054	0.000531291	0.0140782						Mp2g04930	-1.27004	3.53683	12.146	0.00545646	0.0476925
Mp5g08760	-1.63101	-0.712235	3.59339	0.0858311	0.208143				Mp7g16540	-2.90587	1.73558	24.0802	0.000533402	0.0140896						Mp3g11120	-1.26848	8.042	10.9918	0.00731306	0.0562233
Mp7g02000	-1.62566	1.96571	11.2542	0.0068316	0.0423477				Mp1g25760	0.4282	4.06055	24.0592	0.000535157	0.0140896						Mp4g08670	-1.26782	-0.196187	6.6771	0.0262585	0.115662
Mp1g20840	-1.62324	0.493336	20.9822	0.000888635	0.0130346				Mp3g03740	-0.657152	7.12097	24.0574	0.000535309	0.0140896						Mp2g00670	-1.26704	6.61852	100.721	1.0365634426601e-06	0.000190387
Mp3g22000	-1.62234	0.928712	12.4861	0.00502119	0.0348224				Mp2g03650	2.5207	-0.363461	24.0501	0.000535925	0.0140896						Mp1g06700	-1.26369	4.17974	161.49	1.03414145357346e-07	2.39064976026085e-05
Mp1g25420	-1.62187	8.29138	8.81287	0.0133815	0.0640785				Mp2g05250	-0.764797	5.62159	24.0253	0.000538016	0.0141169						Mp4g19040	-1.26354	-0.758021	3.98091	0.0726012	0.212773
Mp4g06070	-1.62102	5.32308	22.3829	0.000701118	0.0114922				Mp6g16200	-0.385819	4.77537	23.9887	0.000541125	0.0141707						Mp5g22160	-1.26323	2.56986	1.4724	0.251541	0.451193
Mp5g02330	-1.61735	2.47336	25.3447	0.000439016	0.00886495				Mp3g15560	-2.50721	3.66062	23.941	0.000545202	0.0142497						Mp3g03250	-1.26297	-0.56191	3.31044	0.097419	0.254173
Mp5g15540	-1.6166	-0.744769	5.32282	0.0425448	0.13263				Mp2g00370	0.436988	6.66495	23.9278	0.000546338	0.0142516						Mp4g19060	-1.26105	2.54895	50.4757	2.52827123574996e-05	0.00202112
Mpzg00770	-1.61577	0.436931	3.00042	0.11245	0.248349				Mp4g20690	-0.900653	7.72934	23.9119	0.000547713	0.0142597						Mp2g17780	-1.26086	-0.498751	1.45703	0.253876	0.453527
Mp5g00250	-1.61412	0.34114	31.4217	0.00018839	0.00551513				Mp4g15820	0.696711	5.69963	23.8831	0.000550205	0.0142729						Mp3g03110	-1.25914	1.02285	7.13575	0.022536	0.105725
Mp2g01420	-1.61098	5.48106	19.7805	0.00109888	0.0146897				Mp4g22450	-1.03693	6.2652	23.8814	0.00055035	0.0142729						Mp5g02540	-1.25651	1.47971	10.6787	0.0079415	0.0589588
Mp4g13720	-1.60935	2.81853	27.7931	0.000307045	0.00733589				Mp8g15740	-1.65119	9.55346	23.8404	0.000553925	0.0143379						Mp3g11060	-1.25622	2.50325	4.05201	0.070455	0.208868
Mp3g18220	-1.60526	5.10186	20.5245	0.000962507	0.0135288				Mp1g13800	0.305267	6.46275	23.8078	0.000556793	0.0143843						Mp5g17780	-1.25513	2.16643	4.14195	0.067851	0.203723
Mp3g00500	-1.60096	4.80548	9.2569	0.0117595	0.0589314				Mp4g05010	0.566655	3.78075	23.7108	0.000565419	0.0145022						Mp3g08430	-1.25469	4.16464	8.26025	0.015793	0.0875041
Mp6g14120	-1.59876	1.01079	8.2472	0.015856	0.0712458				Mp1g03510	0.308302	6.54112	23.7067	0.000565784	0.0145022						Mp1g07620	-1.25458	0.497695	6.04581	0.0326803	0.130684
Mp7g12610	-1.59611	2.47902	4.03542	0.0709488	0.185113				Mp2g20150	0.861848	2.65713	23.7043	0.000566003	0.0145022						Mp4g01980	-1.25376	-0.607682	1.7421	0.214908	0.411812
Mp4g06840	-1.59224	2.76118	28.9863	0.000260154	0.00664407				Mp2g10220	0.780385	3.56224	23.6963	0.000566716	0.0145022						Mp4g21980	-1.25355	-0.529216	6.87703	0.024551	0.111003
Mp4g21430	-1.59222	3.49725	18.47	0.00139969	0.0167994				Mp2g19370	-0.83433	8.08681	23.6958	0.000566764	0.0145022						Mp4g18510	-1.2533	3.65392	16.1151	0.00222951	0.0288267
Mp7g03980	-1.59145	2.2294	9.35577	0.0114311	0.0580589				Mp3g25200	-0.661989	5.7928	23.6653	0.00056952	0.014545						Mp1g29610	-1.2518	-0.338538	5.64672	0.0377326	0.142498
Mp1g14690	-1.5908	0.368546	4.38173	0.0614656	0.169194				Mp8g12010	-0.606269	3.02094	23.5892	0.00057645	0.014694						Mp4g15420	-1.25074	3.299	46.4981	3.62500428638673e-05	0.00249252
Mp4g16490	-1.58759	-0.310124	15.6468	0.00245858	0.0227493				Mp1g04990	-1.22792	3.99849	23.565	0.000578682	0.0147229						Mp6g17740	-1.25016	-0.795236	2.27492	0.160949	0.345294
Mp4g01980	-1.58474	-0.607682	2.70562	0.129548	0.273119				Mp5g23660	0.44399	5.78085	23.5412	0.000580884	0.0147509						Mp8g18860	-1.24945	1.88768	9.30183	0.0116088	0.0735711
Mp1g24670	-1.58381	2.84702	18.8911	0.00129337	0.0161336				Mp3g03580	-2.57311	-0.511794	23.4854	0.000586082	0.0148242						Mp7g10790	-1.2476	-0.321746	10.8652	0.00755981	0.0572667
Mp2g17240	-1.58312	0.304703	23.4537	0.00058906	0.0104611				Mp1g04400	-0.35283	5.65053	23.4763	0.000586932	0.0148242						Mp4g21430	-1.24385	3.49725	11.54	0.00634998	0.0518833
Mp3g19110	-1.58124	-0.557533	14.913	0.00287688	0.0250938				Mp3g12020	-0.388693	4.43252	23.4747	0.000587087	0.0148242						Mp8g07700	-1.24134	0.513785	1.77634	0.210781	0.407109
Mp3g11190	-1.58017	1.43081	6.80604	0.0251415	0.0952519				Mp5g23610	-0.5457	4.76382	23.4469	0.000589698	0.0148522						Mp3g10180	-1.23841	0.92802	9.52295	0.0109006	0.0710871
Mp8g08320	-1.57854	-0.773827	3.91305	0.0747252	0.191223				Mp7g02640	-0.367065	8.33545	23.4394	0.000590409	0.0148522						Mp1g03760	-1.23727	0.0527183	3.08423	0.108116	0.271635
Mp1g05230	-1.57842	2.14644	22.3909	0.000700198	0.0114922				Mp6g11120	0.404563	6.37388	23.3888	0.00059521	0.0149221						Mp6g19050	-1.23555	-1.40523	4.11532	0.0686095	0.205201
Mp4g04270	-1.57759	1.31415	21.2569	0.000847547	0.0127325				Mp7g17100	-0.670302	5.16802	23.3859	0.000595489	0.0149221						Mp1g26440	-1.23459	6.03935	27.769	0.000308095	0.00936722
Mp6g13520	-1.57724	2.04366	30.9162	0.000201118	0.00575582				Mp1g02920	-2.10845	1.66248	23.375	0.000596528	0.0149221						Mp1g04960	-1.2335	5.13628	5.98268	0.0334221	0.13262
Mp8g08060	-1.57361	1.92505	2.97341	0.113893	0.250383				Mp2g05350	-0.678277	6.50099	23.3267	0.000601173	0.0150085						Mp7g05870	-1.22804	1.79142	36.8024	9.84090376120782e-05	0.00470559
Mp3g20260	-1.56521	4.05867	24.3486	0.000511487	0.00967212				Mp5g06380	-1.90508	5.53108	23.3158	0.000602219	0.0150085						Mp2g06530	-1.22226	0.59833	1.23217	0.291745	0.492224
Mp2g24940	-1.56403	2.58549	64.3949	8.45295735949741e-06	0.0013837				Mp1g03190	1.35684	2.47674	23.2632	0.000607334	0.0151079						Mp7g11120	-1.22124	3.8145	7.8088	0.0181597	0.0932893
Mp7g04650	-1.56177	4.33966	12.0862	0.00553769	0.0368484				Mpzg01280	-0.392543	4.66859	23.2504	0.000608587	0.015111						Mp5g01110	-1.22073	4.35324	9.00557	0.0126466	0.0776041
Mp3g17500	-1.55994	0.514446	17.0431	0.00184645	0.0195211				Mp2g15630	-0.780167	5.79325	23.213	0.000612263	0.0151541						Mp8g02310	-1.2182	3.34998	14.4399	0.00319191	0.0357769
Mp2g20950	-1.55907	-0.47806	3.5321	0.088189	0.212096				Mp2g08200	0.436678	4.07078	23.2098	0.000612582	0.0151541						Mp6g11090	-1.21798	2.99453	4.51013	0.05835	0.185612
Mp3g03120	-1.55736	1.09502	4.35266	0.0621993	0.170237				Mp8g02310	-1.55984	3.34998	23.1703	0.000616495	0.0152228						Mp2g09790	-1.21513	2.787	7.37669	0.0208366	0.101352
Mp6g17710	-1.5569	5.00839	6.83656	0.0248855	0.094872				Mp1g03260	-0.810865	4.38497	23.1301	0.000620508	0.0152732						Mp3g19350	-1.21467	5.50673	3.32088	0.0969579	0.253315
Mp4g08470	-1.55653	4.13755	10.0265	0.0094722	0.0519228				Mp7g05760	-0.293022	6.93359	23.1199	0.000621529	0.0152732						Mp2g25310	-1.2123	1.12247	4.92035	0.049612	0.168149
Mp7g05940	-1.5534	0.449206	11.1476	0.00702251	0.0430534				Mp2g07800	-1.47481	1.59467	23.1157	0.000621955	0.0152732						Mp5g02890	-1.21207	6.83964	49.9772	2.64153000133922e-05	0.00208339
Mp8g08880	-1.55061	2.00864	10.8091	0.00767217	0.0457396				Mp1g04820	0.397902	5.22799	23.09	0.000624546	0.0153088						Mp3g20400	-1.21198	1.15989	9.49539	0.010986	0.071401
Mp7g06460	-1.54837	0.374307	4.71882	0.0536883	0.154604				Mp6g03200	-0.875213	3.27046	23.0297	0.000630668	0.015413						Mp2g06490	-1.20852	3.4179	16.2928	0.00214928	0.0281767
Mp2g26780	-1.546	1.38714	35.6715	0.000112065	0.00431016				Mp2g26500	-1.0315	7.26701	23.0241	0.000631247	0.015413						Mp3g20970	-1.20737	8.06237	39.9294	6.98088895175836e-05	0.00380487
Mp7g13630	-1.54523	5.70008	18.9066	0.00128965	0.0161336				Mp2g23960	-4.72729	4.17036	23.0143	0.000632247	0.015413						Mp7g05640	-1.20426	6.51433	19.38	0.0011818	0.0207948
Mp5g19410	-1.54447	-0.863739	3.25711	0.099817	0.229523				Mp8g14820	0.336604	6.10263	22.9266	0.000641311	0.0156056						Mp6g21050	-1.20424	1.5419	5.98913	0.0333455	0.132394
Mp8g10040	-1.54101	4.01267	120.071	4.43522207701884e-07	0.000424768				Mp7g12300	0.657951	3.0322	22.8946	0.000644667	0.0156346						Mp8g08320	-1.20241	-0.773827	2.34397	0.155305	0.338699
Mp1g25220	-1.53877	-0.445496	4.17881	0.0668181	0.178038				Mp4g20140	0.284883	6.33082	22.893	0.000644832	0.0156346						Mp2g05670	-1.20107	0.850371	5.27923	0.0432482	0.15517
Mp5g17100	-1.5383	-1.03302	2.29838	0.159002	0.312733				Mp4g09450	-0.441585	4.64916	22.8755	0.000646674	0.0156509						Mp5g16220	-1.20033	3.62793	5.75927	0.0362172	0.13922
Mp5g15200	-1.53634	3.00346	61.2715	1.06037495524218e-05	0.00149782				Mp8g11490	-0.272835	6.31135	22.8579	0.000648524	0.0156674						Mp2g14550	-1.195	1.37634	4.83256	0.0513394	0.171404
Mp8g07580	-1.53606	2.18905	10.5155	0.00829495	0.0476345				Mp2g24400	0.303393	6.8021	22.8268	0.000651823	0.0156939						Mp1g20840	-1.19448	0.493336	11.7654	0.00599851	0.0500797
Mp7g04030	-1.53454	2.80087	6.55917	0.0273332	0.10071				Mp2g04220	-0.624355	5.69376	22.8234	0.000652182	0.0156939						Mp4g19460	-1.19287	-0.0893461	2.97262	0.113936	0.280046
Mp1g26380	-1.53388	6.11613	10.8611	0.00756781	0.0454008				Mp7g19370	2.757	1.13145	22.8145	0.000653135	0.0156939						Mp3g08380	-1.19145	-0.964555	5.39369	0.0414309	0.151035
Mp5g19190	-1.53291	0.398173	15.0334	0.00280271	0.0248434				Mp5g01830	0.349991	5.39542	22.797	0.000655003	0.0156939						Mp4g06560	-1.19001	4.10911	2.90577	0.117611	0.285779
Mp2g23900	-1.52979	4.01082	21.1077	0.000869575	0.012926				Mp1g28440	-0.547247	7.41773	22.7926	0.000655472	0.0156939						Mp6g17770	-1.18787	0.215257	4.66167	0.054918	0.179028
Mp6g11720	-1.52806	5.78012	20.8929	0.000902512	0.0131246				Mp3g07620	-0.384071	5.30159	22.758	0.000659186	0.0157547						Mp6g01200	-1.18691	0.967596	3.52318	0.0885386	0.240747
Mp3g15910	-1.51977	1.72507	8.07625	0.0167098	0.073675				Mp4g05040	-1.52245	1.65894	22.6914	0.000666415	0.0158991						Mp5g19320	-1.18647	-1.43403	2.11351	0.175214	0.363274
Mp3g20970	-1.5165	8.06237	61.9939	1.00532711761371e-05	0.00149782				Mp6g08090	0.327744	4.79169	22.6754	0.000668156	0.0159123						Mp7g14960	-1.18293	6.9926	10.0625	0.00937895	0.0649215
Mp8g02890	-1.51597	-0.288099	8.62943	0.0141295	0.0661479				Mp1g09390	0.342374	4.9778	22.6394	0.000672111	0.0159555						Mp1g08260	-1.18248	2.80397	4.61764	0.055889	0.181048
Mp6g20460	-1.51471	4.90568	15.4592	0.00255819	0.0234451				Mp8g02300	-1.3819	3.44987	22.6264	0.000673546	0.0159555						Mp4g07870	-1.18033	5.76107	58.1047	1.34840960158873e-05	0.00135415
Mp2g25180	-1.51405	0.0322405	16.381	0.00211076	0.0209949				Mp5g16970	0.278172	5.37366	22.6246	0.000673753	0.0159555						Mp3g08970	-1.18033	0.00462095	11.0338	0.0072333	0.0558986
Mp3g04760	-1.51271	-0.160083	18.8333	0.00130739	0.0162606				Mp6g20180	0.428173	3.96571	22.6023	0.000676219	0.0159555						Mp4g14480	-1.17931	-0.583033	2.16738	0.170278	0.3574
Mp8g08860	-1.51029	2.42352	11.2622	0.00681755	0.0423084				Mp7g17690	0.435306	6.22999	22.5945	0.000677086	0.0159555						Mp5g05120	-1.17759	7.50592	13.4567	0.00398907	0.0406116
Mp2g06530	-1.51016	0.59833	1.78106	0.21022	0.376219				Mp8g00560	-1.22203	5.01297	22.5943	0.000677108	0.0159555						Mp1g09240	-1.17755	6.18567	9.36413	0.0114039	0.0729755
Mp4g01010	-1.50995	2.90314	11.6223	0.00621887	0.0398798				Mp8g02930	-1.24682	5.28271	22.5511	0.000681932	0.0160409						Mp1g15980	-1.17513	2.37048	3.95884	0.0732839	0.213979
Mp2g09020	-1.50612	-0.822007	2.51489	0.142388	0.29009				Mp4g09260	0.265307	7.82139	22.5321	0.000684069	0.016063						Mp2g18430	-1.17379	0.0949977	1.81605	0.206125	0.401646
Mp2g19870	-1.50584	0.983103	22.2869	0.000712356	0.0115214				Mp3g10840	0.467446	5.70302	22.4951	0.000688252	0.0161058						Mp7g16610	-1.17378	1.88339	1.80555	0.207343	0.402993
Mp5g22160	-1.50433	2.56986	2.05081	0.181197	0.340359				Mp3g03030	-0.770373	2.81518	22.4948	0.000688292	0.0161058						Mp7g15350	-1.17358	5.75789	11.9358	0.00574827	0.0489851
Mp5g24210	-1.50432	-0.313241	6.12222	0.0318089	0.110262				Mp8g04400	-0.437348	4.73536	22.4707	0.000691022	0.0161415						Mp3g20050	-1.17165	1.65297	15.8325	0.00236453	0.0300508
Mp4g08670	-1.50244	-0.196187	9.20148	0.0119485	0.0594232				Mp2g00290	-0.331498	5.30337	22.3996	0.000699184	0.016293						Mp8g10040	-1.17157	4.01267	71.0152	5.38792308074089e-06	0.000733041
Mp5g16560	-1.50201	3.46036	12.2684	0.00529483	0.0359823				Mp3g06780	0.528191	4.72894	22.3771	0.000701795	0.016293						Mp5g01400	-1.17089	4.36302	8.49619	0.0147043	0.0838244
Mp4g05980	-1.50053	3.12535	48.1436	3.113585394528e-05	0.00244761				MpVg01285e	1.32481	3.10632	22.3724	0.000702341	0.016293						Mp2g01900	-1.17029	0.637581	4.20403	0.0661225	0.200656
Mp3g21010	-1.5005	1.97232	17.0535	0.00184262	0.0195146				Mp7g18260	0.421635	4.35246	22.3722	0.00070237	0.016293						Mp5g05270	-1.16833	5.45744	8.91178	0.012998	0.0788624
Mp1g17070	-1.49706	5.19929	7.25282	0.0216902	0.0866833				Mp1g03010	0.279399	7.40321	22.3371	0.000706459	0.0163596						Mp6g13490	-1.16778	-0.664839	4.63588	0.0554843	0.179998
Mp8g01400	-1.4955	1.63871	36.8231	9.81784432695792e-05	0.00396499				Mp1g14440	0.359756	5.97377	22.2946	0.000711448	0.0164467						Mp4g18610	-1.16766	4.98365	5.20257	0.0445197	0.157741
MpVg00510	-1.49375	5.8951	2.76069	0.126116	0.267643				Mp1g19350	0.237181	7.1981	22.2807	0.00071309	0.0164563						Mp2g17570	-1.16718	5.46607	29.8408	0.00023177	0.00805069
Mp7g18870	-1.49362	4.74675	7.46725	0.0202382	0.0833503				Mp7g15350	-1.62319	5.75789	22.2613	0.00071539	0.0164759						Mp6g19350	-1.16709	-0.953819	1.97808	0.188475	0.37941
Mp4g15100	-1.49134	0.781541	6.99303	0.0236217	0.0915375				Mp3g13150	3.32168	1.1809	22.2529	0.000716395	0.0164759						Mp2g22900	-1.16617	2.95663	14.4009	0.00321965	0.0359742
Mp5g19920	-1.48885	4.10829	6.59909	0.0269635	0.099704				Mp1g11680	-0.543626	7.63502	22.2302	0.0007191	0.0165097						MpVg01265t	-1.16347	2.56902	16.1375	0.00221917	0.0287792
Mp4g06050	-1.4864	9.46319	92.2995	1.57314301554739e-06	0.000638341				Mp6g06100	-0.782554	8.19639	22.2194	0.00072039	0.0165111						Mp1g26270	-1.16156	3.74616	42.4406	5.38099776876499e-05	0.00317834
Mp5g17440	-1.48311	-0.169087	5.30541	0.0428241	0.133253				Mp4g15860	0.626826	4.54039	22.203	0.000722355	0.0165279						Mp4g09760	-1.16063	5.03991	7.94785	0.0173878	0.0914255
Mp1g14980	-1.4824	0.200229	3.24331	0.100449	0.230274				Mp6g04480	-2.07525	1.86462	22.148	0.000729006	0.0166516						Mp2g09420	-1.15867	3.23562	7.65763	0.0190462	0.0959322
Mp2g01580	-1.4817	-0.641496	3.30532	0.097646	0.226473				Mp1g04560	0.358172	4.67408	22.0732	0.000738165	0.0168322						Mp2g01700	-1.15195	4.17153	3.39009	0.0939695	0.248689
Mp6g20550	-1.48152	4.75696	17.7375	0.00161059	0.0180841				Mp3g10600	-0.418709	5.77039	22.0426	0.000741945	0.0168826						Mp7g08760	-1.15171	2.44767	12.9401	0.00450297	0.0428198
Mp1g27650	-1.47875	3.26075	9.45741	0.011105	0.0568738				Mp3g10150	-1.07521	1.35867	22.035	0.000742895	0.0168826						Mp8g16560	-1.15129	1.87733	20.8665	0.000906658	0.0177928
Mp4g11220	-1.47497	6.3576	45.2071	4.09734745051979e-05	0.00278164				Mp5g18530	-1.17955	2.02931	22.0083	0.000746222	0.0169295						Mp1g10620	-1.1508	8.34033	106.962	7.76344771908113e-07	0.000150858
Mp1g26280	-1.47464	5.82737	81.3938	2.85135733815227e-06	0.000817077				Mp2g10360	-2.5918	-0.55123	21.9659	0.000751536	0.0170213						Mp4g15760	-1.1506	2.69788	4.86738	0.0506456	0.170062
Mp6g15150	-1.47244	2.78373	33.0562	0.000153327	0.00502644				Mp1g02290	-0.33232	7.07614	21.8809	0.000762332	0.0172367						Mp3g07690	-1.15025	4.32389	6.63694	0.0266187	0.116217
Mp4g11600	-1.47213	3.059	48.2394	3.08655557436584e-05	0.00244761				Mp4g04770	-1.16582	1.1413	21.8495	0.000766365	0.0172987						Mp1g25230	-1.14912	-1.04622	5.03048	0.0475444	0.164086
Mp8g18630	-1.47197	0.425033	5.31632	0.0426488	0.132861				Mp8g17840	-0.336729	7.48488	21.8142	0.000770933	0.0173552						Mp5g23370	-1.14897	0.122534	3.14032	0.105332	0.267478
Mp3g08050	-1.47103	-1.12885	9.36868	0.011389	0.057947				Mp4g18580	-3.00593	4.86764	21.8102	0.000771458	0.0173552						Mp2g21370	-1.14892	-0.00786209	6.07159	0.0323832	0.130201
Mp5g00580	-1.4702	-1.15385	2.19139	0.168136	0.324082				Mp1g28600	-1.29585	3.20405	21.793	0.000773704	0.0173766						Mp2g12480	-1.14762	-0.846642	2.51636	0.142283	0.321035
Mp3g20570	-1.46976	8.5429	35.4674	0.000114765	0.00438394				Mp3g04820	-1.12455	7.14224	21.7669	0.000777111	0.017397						Mp5g00550	-1.14187	3.79186	61.9478	1.00873924186334e-05	0.00109419
Mp5g03210	-1.46911	0.397146	2.71081	0.129219	0.272631				Mp1g00045g	0.620343	4.56762	21.7599	0.000778024	0.017397						Mp6g03890	-1.14105	2.9067	1.71719	0.217978	0.414946
Mp3g20560	-1.46845	3.08235	42.0907	5.57546530207713e-05	0.00305761				Mp1g00480	-0.428361	7.84547	21.7563	0.000778504	0.017397						Mp4g06820	-1.14077	7.55832	38.6338	8.02626597085e-05	0.00417117
Mp4g22390	-1.46222	0.489165	10.7885	0.00771412	0.0457531				Mp1g13540	0.391096	6.22632	21.7411	0.000780507	0.0174127						Mp8g11280	-1.13924	7.23341	8.98898	0.0127079	0.0778184
Mp4g03670	-1.46008	1.69368	4.22033	0.0656777	0.176227				Mp3g06940	1.0567	4.36429	21.6689	0.000790085	0.0175914						Mp6g11700	-1.13888	3.9395	2.73896	0.127456	0.300361
Mp7g00620	-1.45981	6.06417	44.6804	4.31087095192305e-05	0.00278164				Mp8g01210	-0.450097	8.94161	21.661	0.000791143	0.0175914						Mp8g12297	-1.13633	-0.911789	5.02846	0.0475813	0.164171
Mp7g11130	-1.45967	-0.913199	2.49725	0.143656	0.291927				Mp5g20580	-1.12806	5.65091	21.6387	0.000794134	0.0176287						Mp7g13040	-1.13572	-1.00269	5.79517	0.0357494	0.138015
Mp3g16950	-1.45738	-0.847621	14.6776	0.00302872	0.0258555				Mp3g09910	0.436921	3.07611	21.5712	0.000803288	0.0178025						Mp8g15055	-1.13458	5.79895	13.3657	0.00407428	0.041105
Mp4g10160	-1.45726	0.165435	18.3333	0.00143642	0.0170247				Mp6g01220	0.775464	3.42848	21.5599	0.000804819	0.017807						Mp2g11530	-1.13443	6.26149	22.819	0.000652658	0.0147818
Mp6g12310	-1.45723	1.39143	25.049	0.000459173	0.00908052				Mp4g18090	-0.624963	8.97496	21.519	0.000810439	0.0179018						Mp1g14980	-1.13428	0.200229	1.95339	0.191032	0.38235
Mp5g05120	-1.4559	7.50592	20.2787	0.0010052	0.0138803				Mp5g00260	1.41562	0.955587	21.4935	0.000813958	0.0179499						Mp5g23140	-1.13271	0.00567276	4.30843	0.063336	0.194996
Mp3g03990	-1.4553	10.38	97.6241	1.20380746131425e-06	0.00058582				Mp1g24020	-0.456615	9.54391	21.4544	0.000819402	0.0180403						Mp7g07900	-1.13257	0.394902	7.26487	0.0216053	0.10372
Mp8g04310	-1.45437	1.55022	24.9611	0.000465375	0.00917611				Mp6g13260	0.289327	6.74033	21.4399	0.000821437	0.0180453						Mp6g13750	-1.13201	5.16102	59.025	1.25602307780763e-05	0.00129544
Mp6g01290	-1.45437	1.51058	18.5931	0.00136758	0.0166092				Mp2g26450	-1.26747	7.66289	21.4267	0.000823286	0.0180453						Mp8g02430	-1.13111	1.31025	23.8908	0.000549535	0.0136701
Mp1g11700	-1.45351	5.72276	61.2604	1.06125219254804e-05	0.00149782				Mp7g10380	-0.484341	3.57227	21.424	0.000823665	0.0180453						Mp7g01450	-1.13023	2.40328	7.27402	0.0215411	0.103585
Mp7g15570	-1.45105	-0.354167	14.1907	0.00337439	0.0275541				Mp2g02635a	-2.70711	-0.34488	21.3598	0.00083275	0.0181983						Mp2g02510	-1.12988	5.24674	12.0422	0.00559828	0.0484386
Mp4g05730	-1.44862	7.39275	31.1032	0.000196293	0.0056519				Mp1g06630	0.275626	5.68543	21.3456	0.000834764	0.0181983						Mp8g01650	-1.12942	1.48951	5.55325	0.03905	0.14544
Mp7g08010	-1.44769	-0.210569	9.438	0.0111664	0.057101				Mp6g07560	-1.47648	8.20479	21.3437	0.000835035	0.0181983						Mp2g19350	-1.12596	5.20463	6.79947	0.025197	0.112915
Mp2g11960	-1.4468	-1.3393	4.26419	0.0644988	0.174179				Mp3g22710	-0.430225	7.27081	21.3336	0.000836482	0.0181983						Mp2g17520	-1.12558	6.33581	22.0628	0.000739446	0.0158378
Mp2g23480	-1.44623	0.271146	8.63042	0.0141253	0.0661479				Mp6g02800	0.445711	6.57454	21.3269	0.000837437	0.0181983						Mp3g03570	-1.12538	-0.280639	5.68447	0.0372159	0.141719
Mp5g03190	-1.44472	5.88803	20.5664	0.000955457	0.013485				Mp5g10380	-0.474449	6.26587	21.3043	0.000840698	0.0182396						Mp2g16720	-1.12436	4.09832	8.25635	0.0158118	0.0875041
Mp4g16610	-1.44349	0.739704	8.68526	0.0138966	0.0654233				Mp7g01980	0.535613	6.85114	21.2845	0.000843543	0.0182438						Mp6g01910	-1.12418	1.67255	1.91297	0.195318	0.387802
Mp7g01450	-1.44183	2.40328	11.5929	0.00626527	0.0399662				Mp8g00660	-0.393326	5.40004	21.2841	0.000843613	0.0182438						Mp1g10610	-1.12334	0.946758	29.2386	0.00025136	0.00840061
Mp8g00560	-1.4369	5.01297	30.848	0.000202912	0.00576212				Mp3g24820	0.50293	9.34057	21.273	0.000845207	0.0182489						Mp4g19760	-1.12258	2.77512	10.1048	0.00927083	0.0645554
Mp6g20360	-1.43597	2.6296	16.7428	0.00196112	0.0202269				Mp3g06930	1.20269	5.78574	21.25	0.000848553	0.0182916						Mp8g05340	-1.12192	1.8603	3.1427	0.105215	0.26727
Mp2g19370	-1.43283	8.08681	68.0519	6.55993779239127e-06	0.00127472				Mp1g16460	0.392068	5.03059	21.2221	0.000852634	0.0183501						Mp4g03670	-1.12152	1.69368	2.54888	0.139985	0.317798
Mp5g05600	-1.43209	0.209655	16.8539	0.00191774	0.0200039				Mp4g00930	-0.455491	9.82787	21.1994	0.000855963	0.0183922						Mp3g25515f	-1.1208	1.60172	8.96076	0.012813	0.0782596
Mp5g02270	-1.42919	-1.03431	5.26553	0.0434721	0.134587				Mp5g17580	-1.80686	1.90649	21.1765	0.000859342	0.0184353						Mp2g03800	-1.12046	-0.126001	5.665	0.0374814	0.142124
Mp3g21960	-1.42396	1.63812	13.412	0.00403066	0.030553				Mp3g25220	-0.523773	4.32965	21.1606	0.000861697	0.0184563						Mp5g02520	-1.11896	-0.160748	2.8469	0.120973	0.291255
Mp1g07890	-1.42045	5.08065	10.6142	0.00807906	0.0469342				Mp5g00920	-4.22878	1.40693	21.0924	0.000871874	0.0186322						Mp6g02420	-1.11683	0.0373508	14.8131	0.00294017	0.0339844
Mp5g20510	-1.41478	-0.170188	5.75906	0.03622	0.119556				Mp6g02070	-3.20578	2.31492	21.0852	0.000872957	0.0186322						Mp3g12230	-1.11594	-1.88294	1.00944	0.337616	0.538899
Mp1g29350	-1.41371	1.39256	12.4396	0.00507813	0.0350244				Mp1g06140	0.424218	4.24161	21.0778	0.00087408	0.0186322						Mp4g21690	-1.11442	5.47945	29.6642	0.000237321	0.00815897
Mp6g08240	-1.41004	-0.853463	7.28235	0.0214829	0.0860857				Mp5g24260	0.280459	6.02056	21.0477	0.000878629	0.0186871						Mp2g22700	-1.11405	2.35667	4.81234	0.0517476	0.172295
Mp5g12350	-1.40866	7.39055	6.29796	0.0299093	0.105811				Mp2g13650	-0.387282	6.69286	21.0424	0.000879443	0.0186871						Mp3g09780	-1.10882	0.755916	4.51766	0.0581733	0.185226
Mp2g10860	-1.40534	6.97121	30.3703	0.000216028	0.00598591				Mp1g10400	-0.973154	4.24541	20.9925	0.000887054	0.018819						Mpzg02050a	-1.10858	6.44118	13.5254	0.00392622	0.0402776
Mp7g19310	-1.40234	2.61541	17.8255	0.00158333	0.0179199				Mp2g23410	-0.813998	4.25073	20.9787	0.000889173	0.0188342						Mp7g04940	-1.10472	6.37682	28.3331	0.000284673	0.00891793
Mp2g19650	-1.40131	-0.154382	7.88635	0.0177242	0.0764381				Mp4g14870	-1.83994	5.27372	20.9597	0.000892104	0.0188665						Mp7g09350	-1.1047	5.11506	9.48808	0.0110088	0.0714797
Mp1g22300	-1.40089	0.109121	26.0373	0.00039579	0.00841008				Mp1g08310	-0.345511	5.42087	20.943	0.0008947	0.0188872						Mp2g20340	-1.1031	-1.38151	2.16376	0.170604	0.357639
Mp8g11360	-1.40029	-0.74301	6.22526	0.030678	0.107539				Mp2g12730	0.62042	5.49692	20.9352	0.000895904	0.0188872						Mp5g01800	-1.10204	-0.513855	3.49396	0.0896968	0.242715
Mp5g17650	-1.39754	-0.792412	9.77487	0.0101559	0.0541432				Mp3g02750	0.287685	6.11183	20.9101	0.000899812	0.0189398						Mp8g15690	-1.10035	-0.386219	9.19789	0.0119608	0.07508
Mp4g13870	-1.39753	-0.0756727	6.5345	0.0275647	0.101146				Mp3g10920	0.600645	9.0271	20.8983	0.000901665	0.0189491						Mp5g18940	-1.10034	4.19608	32.4982	0.000164347	0.00655823
Mp1g09700	-1.3975	0.0951546	13.4762	0.00397113	0.0302785				Mp3g07840	-0.504868	9.96806	20.8688	0.000906301	0.0190167						Mp5g09770	-1.0992	3.58395	14.6502	0.00304701	0.0347973
Mp7g03100	-1.39703	-0.492497	9.35213	0.011443	0.0580589				Mp7g17600	1.13669	0.527689	20.8409	0.000910695	0.0190791						Mp2g03090	-1.09484	-0.139552	2.21783	0.165817	0.351945
Mp5g02480	-1.38543	1.51647	10.1125	0.0092513	0.0512144				Mp3g02290	-2.22044	5.77495	20.8119	0.000915312	0.0191459						Mp4g03580	-1.09346	3.9199	2.4615	0.14627	0.327001
Mp2g07800	-1.38268	1.59467	20.4406	0.000976841	0.0136685				Mp1g04520	0.341616	4.63086	20.7535	0.000924673	0.0192797						Mp4g16810	-1.09269	-0.474293	3.73954	0.0805163	0.226207
Mp4g15440	-1.38215	1.66375	31.9366	0.000176401	0.00537775				Mp6g19640	-0.798411	2.08226	20.7487	0.000925447	0.0192797						Mp6g08230	-1.09194	1.64124	7.83722	0.0179986	0.0929319
Mp6g15700	-1.3811	1.51051	28.6115	0.000273901	0.00690314				Mp5g14190	-0.443565	8.58392	20.743	0.000926364	0.0192797						Mp1g23400	-1.09121	4.33683	90.3934	1.73720613579883e-06	0.000289235
Mp6g20050	-1.38041	0.847727	38.7326	7.94025608638093e-05	0.00360891				Mp6g07310	-1.04485	2.28472	20.7282	0.000928761	0.0192797						Mp6g00110	-1.08988	-0.325366	4.82745	0.0514422	0.171619
Mp3g12690	-1.37863	6.63479	11.6185	0.00622484	0.0398798				Mp2g13970	-1.00694	3.20554	20.7274	0.000928901	0.0192797						Mp4g07680	-1.08941	0.729399	5.50783	0.0397104	0.14696
Mp6g13220	-1.37809	0.465654	26.2223	0.000385115	0.00828559				Mp4g14880	-1.83636	6.73747	20.7152	0.000930873	0.0192908						Mp3g10250	-1.0885	-0.481249	1.34094	0.272514	0.47287
Mp6g13550	-1.37711	4.73874	20.8555	0.000908395	0.0131504				Mp8g15790	0.864838	3.57383	20.6615	0.000939662	0.0194429						Mp1g26600	-1.08757	4.80704	23.3209	0.000601725	0.0142151
Mp7g08240	-1.36894	7.61267	18.7117	0.00133745	0.0164729				Mp3g24270	4.65241	-1.24906	20.6525	0.000941149	0.0194436						Mp5g17440	-1.08727	-0.169087	2.94176	0.115614	0.282721
Mp8g06930	-1.36694	1.19731	16.8538	0.00191777	0.0200039				Mp7g13040	-2.25583	-1.00269	20.6213	0.000946303	0.0195201						Mp8g02920	-1.08611	0.0967507	5.07003	0.0468275	0.162617
Mp6g13560	-1.35957	2.18954	3.72808	0.0809182	0.200607				Mp2g07370	-3.21129	-0.997045	20.6038	0.000949201	0.0195305						Mp6g08530	-1.08519	5.47272	21.6934	0.000786815	0.016356
Mp7g04680	-1.35803	4.10367	11.0495	0.0072037	0.0438833				Mp5g08700	-2.05595	0.763489	20.6007	0.000949721	0.0195305						Mp8g06090	-1.08515	0.343308	7.22562	0.0218833	0.103908
Mp5g21870	-1.35518	4.31981	11.6329	0.00620224	0.0398465				Mp2g14740	-2.09634	3.82115	20.5733	0.000954294	0.0195945						Mp8g08710	-1.08473	4.67911	9.58347	0.0107159	0.0703271
Mp3g12000	-1.35452	2.79142	26.5303	0.000368095	0.00807079				Mp7g08890	-0.731886	10.5122	20.5557	0.000957246	0.0195996						Mp7g07390	-1.08405	3.7022	22.3419	0.000705891	0.015465
Mp3g21370	-1.35451	-1.30362	3.69309	0.08216	0.202761				Mp3g08800	0.279063	5.32516	20.5535	0.000957622	0.0195996						Mp2g08330	-1.08372	-0.484167	3.53222	0.0881842	0.240131
Mp3g16560	-1.35414	0.753455	14.153	0.00340307	0.0277011				Mp1g16990	0.34149	5.36211	20.5421	0.00095955	0.0195996						Mp4g22040	-1.08307	1.50899	9.06677	0.0124233	0.0766906
Mp2g09530	-1.35271	-1.32328	4.31737	0.0631041	0.171729				Mp6g20750	-1.27608	7.19914	20.5371	0.000960394	0.0195996						Mp2g18120	-1.0828	3.59613	1.11488	0.314699	0.514922
Mp8g03363	-1.35222	-0.710134	10.0052	0.00952791	0.0520579				Mp5g13870	-3.46554	0.97241	20.4807	0.000969963	0.0197291						Mp5g07640	-1.08088	3.52903	10.4772	0.00838055	0.0606954
Mp2g24710	-1.35213	2.34579	6.47714	0.0281121	0.102304				Mp3g21710	1.54962	1.09339	20.4723	0.000971397	0.0197291						Mp2g26370	-1.08086	4.81336	26.8605	0.000350834	0.0101818
Mp2g11480	-1.35171	0.339194	4.86136	0.0507648	0.149113				Mp8g02540	0.459096	5.05281	20.4671	0.000972291	0.0197291						Mp2g17280	-1.08012	4.39741	9.77163	0.0101651	0.0681467
Mp6g07560	-1.35012	8.20479	17.9667	0.00154077	0.0177346				Mp8g06640	-1.29417	2.63166	20.4652	0.000972622	0.0197291						Mp1g28130	-1.07831	3.39403	7.18289	0.0221908	0.105022
Mp5g01600	-1.34192	-0.725767	9.15602	0.0121063	0.0598715				Mp7g05890	-0.606652	10.2761	20.4451	0.00097606	0.0197525						Mp8g12090	-1.07768	4.8886	136.954	2.3318793207945e-07	5.12554720216601e-05
Mp4g16810	-1.34143	-0.474293	5.52862	0.0394064	0.126312				Mp5g13840	-1.72414	1.28863	20.4413	0.000976722	0.0197525						Mp2g10410	-1.07536	3.33625	37.3726	9.22787645621375e-05	0.00450858
Mp2g12940	-1.33896	6.81709	44.1843	4.52424004592752e-05	0.00282144				Mp8g13630	-1.61257	0.962119	20.4129	0.000981622	0.0198217						Mp7g14920	-1.07363	-1.11138	1.60979	0.231911	0.430325
Mp5g01400	-1.33436	4.36302	10.9301	0.00743201	0.0448059				Mp3g09520	-0.588141	7.1896	20.3966	0.000984461	0.0198381						Mp2g02010	-1.07286	7.51907	14.8395	0.0029233	0.0338769
Mp7g13970	-1.33436	-0.621255	10.4609	0.00841733	0.0480254				Mp8g17100	-0.381082	7.16028	20.3912	0.000985394	0.0198381						Mp2g11820	-1.07251	6.26816	14.7367	0.00298972	0.034291
Mp4g14800	-1.33249	3.26034	13.9014	0.00360213	0.0286801				Mp7g16830	-0.649318	5.38024	20.3276	0.000996532	0.0200305						Mp2g07650	-1.07248	4.68099	39.7928	7.08318259198043e-05	0.00384499
Mp6g08290	-1.33174	-1.08119	7.77814	0.0183354	0.0785221				Mp7g15530	-0.487557	7.33747	20.3197	0.00099794	0.0200305						Mp1g05940	-1.07135	-0.218812	7.11194	0.0227129	0.10611
Mp2g16000	-1.33067	-0.33523	6.96387	0.0238512	0.0921246				Mp2g23580	-0.87888	5.19924	20.3067	0.00100023	0.0200465						Mp1g17270	-1.06857	-0.318912	5.15365	0.0453551	0.159528
Mp3g02240	-1.32805	4.13464	26.9585	0.000345898	0.0077655				Mp7g16930	-1.80473	2.71236	20.2913	0.00100297	0.0200585						Mp3g04980	-1.06734	-1.37785	1.89625	0.197129	0.390414
Mp4g06100	-1.32762	6.45961	24.3064	0.000514858	0.00967326				Mp4g01260	1.86083	3.70958	20.2865	0.00100382	0.0200585						Mp6g05480	-1.06706	1.36339	2.63126	0.134372	0.309775
Mp4g01520	-1.3269	1.97275	17.8504	0.00157573	0.0178965				Mp2g24470	-1.15171	8.30787	20.259	0.00100873	0.0201266						Mp8g00560	-1.0669	5.01297	17.3534	0.00173629	0.025277
Mp3g11070	-1.32659	3.06073	3.90848	0.074871	0.191396				Mp8g06090	-1.87341	0.343308	20.2405	0.00101204	0.0201625						Mp1g27980	-1.06648	0.707707	4.04117	0.070777	0.209497
Mp1g09240	-1.32233	6.18567	11.7209	0.00606598	0.0393102				Mp6g03220	-0.785055	3.983	20.2149	0.00101666	0.0202217						MpVg01273a	-1.06459	1.43868	3.42939	0.0923237	0.246392
Mp7g07070	-1.3212	5.2921	18.5305	0.00138379	0.0167001				Mp4g15640	0.323992	4.79607	20.2073	0.00101802	0.0202217						Mp6g05120	-1.06311	5.83873	8.78469	0.0134933	0.0803008
Mp8g12090	-1.31951	4.8886	202.668	3.33148317954646e-08	6.381218067337e-05				Mp5g01640	-3.04273	1.31475	20.1924	0.00102073	0.0202377						Mp2g25910	-1.06248	3.92159	4.50364	0.0585028	0.185878
Mp5g20910	-1.31666	3.01186	11.9968	0.00566165	0.0374871				Mp4g15880	0.760883	3.51287	20.1863	0.00102184	0.0202377						Mp4g22450	-1.05867	6.2652	24.8664	0.000472171	0.0123409
Mp1g20200	-1.31382	5.81395	15.8958	0.00233343	0.0221107				Mp4g00710	0.581542	9.94581	20.0789	0.00104159	0.0205983						Mp4g14390	-1.05598	4.35063	11.4339	0.00652391	0.0524807
Mp6g09350	-1.31337	0.80232	8.65081	0.0140397	0.0659581				Mp6g05580	0.323893	5.07336	20.0348	0.00104983	0.0207306						Mp8g05750	-1.05539	4.11146	27.1919	0.00033447	0.00993653
Mp1g08790	-1.3113	0.172688	16.5133	0.00205453	0.0206966				Mp3g08570	0.274625	5.14411	20.0132	0.00105388	0.0207517						Mp1g23390	-1.05524	2.07161	3.01761	0.111543	0.276432
Mp5g22700	-1.3111	6.04984	14.3986	0.0032213	0.0267782				Mp1g11560	0.495718	6.18087	20.0126	0.00105399	0.0207517						Mp8g05130	-1.05471	5.65469	9.27087	0.0117124	0.0740405
Mp2g01940	-1.31	6.46904	25.1809	0.000450046	0.00896034				Mp2g10520	-0.435765	6.62655	19.9958	0.00105716	0.0207836						Mp3g07290	-1.05471	-0.736945	5.43188	0.0408453	0.149755
Mp1g01170	-1.30892	7.63519	17.3586	0.0017345	0.018849				Mp1g16470	0.542939	4.42694	19.9405	0.00106771	0.0209602						Mp5g20910	-1.05087	3.01186	7.76721	0.0183985	0.0938272
Mp4g20060	-1.30734	-0.70903	6.18575	0.0311058	0.108442				Mp8g03650	1.24309	0.258384	19.9295	0.00106981	0.0209708						Mp7g02650	-1.04923	5.08475	84.3114	2.41566137496296e-06	0.000363923
Mp1g15010	-1.30671	-0.246412	7.76828	0.0183923	0.0786867				Mp4g05730	-1.14972	7.39275	19.8927	0.0010769	0.0210781						Mp7g03980	-1.04918	2.2294	4.21936	0.065704	0.199786
Mp4g11320	-1.30572	-1.13657	1.26204	0.286278	0.458957				Mp6g06110	0.623983	2.53684	19.8848	0.00107843	0.0210781						Mp3g06710	-1.04879	4.51768	6.53111	0.0275967	0.11833
Mp3g23140	-1.30492	1.05796	14.9723	0.00284006	0.0249375				Mp6g14720	-2.02227	3.11789	19.7442	0.0011061	0.0215875						Mp6g21140	-1.04859	-1.01067	1.17956	0.301736	0.502256
Mp6g04720	-1.29954	1.36314	22.3282	0.000707496	0.0115123				Mp1g27480	-0.45399	6.63043	19.7249	0.00110997	0.0216295						Mp6g12780	-1.04724	3.95824	8.88664	0.0130943	0.0791916
Mp6g04180	-1.29923	-1.01515	6.24183	0.0305007	0.107217				Mp5g05000	0.337651	6.21449	19.7164	0.00111167	0.0216295						Mp4g01050	-1.04639	2.63138	4.10983	0.0687669	0.205407
Mp8g15700	-1.29358	5.30584	14.8713	0.00290308	0.0252231				Mp2g15700	-1.6492	1.49536	19.7093	0.00111309	0.0216295						Mp3g07440	-1.0439	-0.942968	2.47951	0.144946	0.325206
Mp3g10420	-1.29133	3.5019	43.1925	4.98977828662662e-05	0.00292039				Mp6g18440	-0.569321	8.89211	19.6838	0.00111824	0.0216712						Mp3g03580	-1.04172	-0.511794	4.50115	0.0585613	0.18602
Mp7g12690	-1.28948	5.05931	20.7055	0.000932462	0.0133875				Mp5g23570	-0.409787	3.96115	19.6827	0.00111847	0.0216712						Mp6g18940	-1.03995	4.76756	12.9482	0.00449426	0.0428198
Mp3g16820	-1.28671	0.790969	8.03583	0.0169198	0.0742101				Mp5g08460	0.592989	2.92268	19.659	0.00112327	0.0217328						MpVg01285c	-1.03879	1.26614	4.45918	0.0595626	0.187854
Mp7g08050	-1.2867	0.552676	15.9609	0.00230199	0.0219698				Mp3g06320	-1.49426	4.30024	19.5909	0.00113724	0.0219713						Mp4g14860	-1.03808	4.23331	13.5129	0.00393755	0.0403013
Mp8g00810	-1.28649	2.11869	24.5175	0.000498247	0.00956142				Mp4g08890	-0.305779	8.92963	19.5688	0.00114182	0.022028						Mp8g03450	-1.03451	6.07706	15.2855	0.00265475	0.031895
Mp8g13630	-1.28361	0.962119	13.2581	0.00417794	0.0312077				Mp2g26460	-0.766726	6.84516	19.5551	0.00114465	0.022051						Mp3g12690	-1.03421	6.63479	6.64914	0.0265087	0.116077
Mp5g01110	-1.28191	4.35324	9.89491	0.0098226	0.0531268				Mp3g14770	-0.487844	3.62172	19.4892	0.00115846	0.022273						Mp6g05910	-1.03288	0.868364	1.48053	0.250319	0.449902
Mp3g19610	-1.28084	5.03572	23.2766	0.000606032	0.0106363				Mp1g11420	0.436728	4.66516	19.4773	0.00116099	0.022273						Mp2g23330	-1.03008	1.68726	4.45878	0.0595721	0.187854
Mp3g08400	-1.28078	2.31913	8.06441	0.016771	0.0738503				Mp3g04760	-1.53898	-0.160083	19.474	0.0011617	0.022273						MpVg01295a	-1.02951	1.6109	5.78658	0.0358607	0.138405
Mp7g03030	-1.28056	3.67914	2.93495	0.115989	0.253286				Mp6g17000	0.23722	5.79485	19.4625	0.00116412	0.022273						Mp4g12460	-1.02887	0.518813	3.98451	0.0724906	0.212588
Mp1g27980	-1.28043	0.707707	5.73833	0.0364934	0.120133				Mp6g05160	-0.762426	6.40123	19.4608	0.00116448	0.022273						Mp5g02880	-1.02855	1.46443	4.8233	0.0515258	0.171813
Mp3g17610	-1.28028	-0.0803446	6.12684	0.0317571	0.110139				Mp5g23220	-1.05645	4.94175	19.4435	0.00116816	0.0222963						Mp3g03930	-1.02736	6.49665	6.26493	0.0302556	0.125322
Mp3g00630	-1.27684	0.663643	28.5473	0.000276339	0.00693604				Mp6g04970	1.16925	1.05739	19.4395	0.00116903	0.0222963						Mp1g13590	-1.0271	6.25237	6.40479	0.0288217	0.121632
Mp5g20760	-1.27672	10.3128	21.74	0.000780648	0.0121254				Mp5g02740	-0.650782	4.05603	19.4292	0.00117122	0.0223064						Mp5g16900	-1.02512	6.29727	5.01771	0.0477786	0.164725
Mp8g02930	-1.27454	5.28271	23.5237	0.000582509	0.010386				Mp6g18910	0.225351	6.29387	19.3981	0.00117789	0.0224017						Mp1g06930	-1.02506	6.83465	16.9702	0.00187356	0.0263596
Mp6g09230	-1.27249	6.98874	22.8537	0.000648967	0.0110283				Mp6g16930	-0.65513	8.14816	19.3816	0.00118145	0.0224374						Mp5g03090	-1.02385	1.57412	3.84117	0.0770598	0.220233
Mp5g15850	-1.27223	8.05326	8.29266	0.0156378	0.0706442				Mp6g13230	-0.577842	5.23557	19.3353	0.00119151	0.0225802						Mp3g12400	-1.02331	2.9117	9.03981	0.0125211	0.0770811
Mp4g07920	-1.27093	4.11908	10.4083	0.00853726	0.0483821				Mp1g21390	0.407441	8.78459	19.3217	0.00119448	0.0225802						Mp4g15050	-1.02322	8.64545	40.7585	6.3967875704132e-05	0.0036037
Mp3g10380	-1.27071	4.79462	10.9142	0.00746315	0.0449533				Mp3g11110	-0.66827	4.39956	19.3167	0.00119558	0.0225802						Mp3g12760	-1.02261	5.06052	4.85686	0.0508541	0.170591
Mp3g05150	-1.2707	4.65077	13.9362	0.0035738	0.0285734				Mp8g18140	0.548732	6.13986	19.3097	0.00119711	0.0225802						Mp4g16490	-1.02143	-0.310124	6.78816	0.0252929	0.113156
Mp8g18980	-1.27065	7.89623	25.7691	0.000411898	0.00853111				Mp6g16860	-0.659851	4.7781	19.3017	0.00119887	0.0225802						Mp7g11130	-1.02013	-0.913199	1.2649	0.285763	0.486193
Mp4g06010	-1.26698	4.1139	63.8921	8.76139880389273e-06	0.00139957				Mp3g10140	-0.866935	3.49676	19.3008	0.00119907	0.0225802						Mpzg01830b	-1.01974	-0.685562	2.72228	0.128497	0.301838
Mp2g06490	-1.26638	3.4179	17.8234	0.00158399	0.0179199				Mp7g17580	-0.443266	7.48371	19.2813	0.00120337	0.0226293						Mp5g20030	-1.01957	3.19262	24.7545	0.000480355	0.0125303
Mp2g20480	-1.26588	4.31474	10.6636	0.00797343	0.0465221				Mp8g15640	-0.606779	3.94513	19.2395	0.00121264	0.0227718						Mp5g10160	-1.01887	2.2152	2.28526	0.160088	0.344331
Mp7g10910	-1.26581	0.917149	13.6965	0.00377459	0.029288				Mp3g08770	-0.515928	3.12543	19.1839	0.00122513	0.0229742						Mp2g01660	-1.01864	3.36555	2.60271	0.136284	0.312576
Mp8g06780	-1.26543	2.57166	19.1983	0.00122189	0.0156775				Mp1g01860	-0.462461	4.56346	19.1763	0.00122685	0.0229742						Mp1g00055h	-1.01848	2.95414	4.46996	0.0593034	0.187355
Mp2g05080	-1.26366	1.9963	31.6908	0.000182007	0.00543507				Mp7g16420	1.19791	1.89129	19.1427	0.00123446	0.0230845						Mp4g17840	-1.01759	2.15401	42.5205	5.33774865740505e-05	0.00317322
Mp1g23680	-1.25719	-0.233258	4.22092	0.0656614	0.176219				Mp6g15090	-0.624229	3.74725	19.1238	0.00123876	0.0231328						Mp3g06320	-1.01718	4.30024	9.32484	0.0115326	0.0733197
Mp2g11950	-1.25691	2.5953	4.8325	0.0513406	0.150202				Mp2g15030	-3.26106	-1.00585	19.1126	0.00124134	0.0231487						Mp2g10930	-1.01537	7.51128	21.5344	0.000808316	0.0166737
Mp3g04670	-1.25606	-0.645813	5.88186	0.0346498	0.116077				Mp2g02630	-1.09649	4.98678	19.0933	0.00124577	0.0231602						Mp3g02470	-1.01332	1.54188	5.7339	0.0365522	0.139946
Mp2g15240	-1.25458	0.89393	9.59978	0.0106667	0.0555631				Mp4g01200	-1.67928	2.18027	19.0904	0.00124645	0.0231602						Mp8g02530	-1.01149	5.1733	6.667	0.0263485	0.115913
Mp7g11790	-1.25428	3.8069	72.1862	4.99469036729098e-06	0.00109785				Mp5g14560	1.35184	0.181692	19.0874	0.00124714	0.0231602						Mp3g15080	-1.00879	0.10742	7.48831	0.020102	0.0991175
Mp5g15220	-1.25041	0.353958	9.81678	0.010038	0.0537473				Mp3g07190	3.87876	5.13931	19.0776	0.00124939	0.0231698						Mp1g11430	-1.00704	1.74366	8.79685	0.0134449	0.0800629
Mp2g04490	-1.24992	0.279893	4.81206	0.0517534	0.150883				Mp3g11860	0.258275	7.56624	19.0687	0.00125145	0.023176						Mp6g07510	-1.00702	0.371393	9.11421	0.0122536	0.0761885
Mp2g02330	-1.24981	5.01428	14.4957	0.00315266	0.0265021				Mp7g09610	0.370329	5.58478	19.0602	0.00125343	0.02318						Mp3g23820	-1.00435	2.31615	7.96848	0.0172766	0.0910653
Mp3g06710	-1.24879	4.51768	9.16138	0.0120875	0.0598483				Mp6g01420	-0.519325	7.74838	19.0529	0.00125512	0.02318						Mp4g13820	-1.0031	4.9319	9.82665	0.0100105	0.0674814
Mp4g22690	-1.24828	1.37781	24.156	0.000527096	0.009748				Mp8g02370	-0.731757	5.73674	19.0452	0.00125692	0.0231812						Mp5g13790	-1.00175	1.48961	7.91756	0.0175525	0.0917472
Mp7g06350	-1.24703	-0.31772	7.32422	0.0211931	0.0854352				Mp4g14840	-1.66545	4.25654	18.978	0.00127267	0.0233946						Mp8g17740	-0.998927	-0.432441	14.035	0.0034947	0.037727
Mp3g12550	-1.2423	4.53356	3.86972	0.0761221	0.193441				Mp5g09230	-2.75894	-0.723227	18.9753	0.0012733	0.0233946						Mp5g07550	-0.998503	-1.3987	1.42702	0.258522	0.458258
Mp5g05170	-1.24181	2.76336	10.967	0.0073606	0.0444547				Mp1g05410	0.718231	4.72551	18.9735	0.00127372	0.0233946						Mp2g11750	-0.996061	-1.0103	2.28071	0.160466	0.344662
Mp6g08810	-1.23616	7.66418	22.5821	0.000678474	0.0112777				Mp4g08080	0.645742	7.44467	18.9467	0.00128008	0.023457						Mp2g00890	-0.995937	3.33983	6.20203	0.0309287	0.126997
Mp4g15310	-1.23569	-0.737809	2.99341	0.112822	0.248636				Mp7g12510	0.535421	2.31176	18.9444	0.00128062	0.023457						Mp6g09230	-0.995524	6.98874	14.1664	0.00339285	0.0370415
Mp4g04770	-1.23505	1.1413	24.3821	0.000508826	0.00964971				Mp1g21380	0.225076	6.45611	18.9329	0.00128335	0.023475						Mp2g14760	-0.994851	0.884298	5.95245	0.0337847	0.133388
Mp8g09050	-1.23229	5.93811	16.678	0.00198698	0.0203214				Mp5g17570	-4.59294	2.69476	18.9111	0.00128858	0.0235386						Mp5g12200	-0.994265	3.72056	16.7017	0.00197745	0.0271935
Mp7g02080	-1.23139	-0.706718	7.33973	0.021087	0.0852611				Mp6g09230	-1.15307	6.98874	18.8759	0.00129705	0.0236201						Mp1g19500	-0.99215	4.1295	28.0056	0.000298002	0.00908971
Mp7g06870	-1.22918	1.24497	11.6555	0.00616694	0.0397339				Mp6g19210	0.450734	9.3723	18.8752	0.00129722	0.0236201						Mpzg01990a	-0.989015	2.5129	18.0053	0.00152936	0.0239082
Mp2g17570	-1.22701	5.46607	32.8755	0.000156797	0.0050569				Mp1g29610	-2.41908	-0.338538	18.869	0.00129872	0.0236201						Mp2g08350	-0.988062	8.43462	32.5923	0.000162423	0.00654144
Mp5g02520	-1.22452	-0.160748	3.38368	0.0942415	0.221563				Mp1g06260	0.364874	9.6478	18.8633	0.00130009	0.0236201						Mp2g14740	-0.987267	3.82115	4.92987	0.0494291	0.167741
Mp8g11240	-1.22239	0.273631	10.3661	0.00863505	0.0487079				Mpzg02050a	-1.31561	6.44118	18.8517	0.0013029	0.0236391						Mp8g06340	-0.987147	2.35942	3.41429	0.0929518	0.247147
Mp6g10200	-1.22187	1.24251	19.1532	0.00123207	0.0157337				Mp1g22570	0.320922	4.46566	18.8305	0.00130806	0.0236775						Mp7g06630	-0.987042	6.13379	5.79879	0.0357027	0.137915
Mp2g25810	-1.22136	-1.05335	3.20095	0.102422	0.232865				Mp3g00450	-2.13308	-0.38481	18.8285	0.00130855	0.0236775						Mp3g03990	-0.986299	10.38	45.8204	3.86433934876901e-05	0.00257346
Mp4g12800	-1.22019	5.7506	12.2029	0.00538069	0.0362352				Mp7g15590	0.27704	4.32325	18.8202	0.0013106	0.0236826						Mp5g03610	-0.985892	5.19117	14.2308	0.00334416	0.0366627
Mp4g14390	-1.21847	4.35063	15.0915	0.00276779	0.0246254				Mp8g10870	0.374937	6.10549	18.7801	0.00132044	0.0238283						Mp6g20500	-0.985636	2.69052	5.11463	0.046035	0.160991
Mp2g04540	-1.21834	0.935192	9.85251	0.00993879	0.0534348				Mp1g09580	-1.79579	0.162213	18.7136	0.00133697	0.0240942						Mp7g15460	-0.985595	5.29073	7.66886	0.0189786	0.0958075
Mp2g21300	-1.21176	5.73794	9.25203	0.0117759	0.0589588				Mp3g17830	-0.29619	5.8697	18.6777	0.001346	0.0241944						Mp6g12340	-0.985358	2.4305	8.8109	0.0133893	0.0798949
Mp1g18140	-1.21	3.4933	18.3711	0.00142616	0.0169497				Mp6g10840	0.988918	4.16683	18.6772	0.00134614	0.0241944						Mp6g20540	-0.983858	0.593576	5.75583	0.0362624	0.139354
Mp2g03090	-1.20826	-0.139552	2.67801	0.131313	0.275358				Mp7g04940	-0.892518	6.37682	18.6619	0.00135	0.0242312						Mp2g13450	-0.983322	0.193708	6.1167	0.0318709	0.12898
Mp4g19870	-1.20716	4.14926	4.13342	0.0680926	0.179828				Mp2g05380	-0.432289	6.42845	18.6382	0.00135602	0.0243068						Mp4g02230	-0.983296	8.8153	3.4731	0.0905354	0.244
Mp2g13620	-1.20642	6.43292	74.536	4.30391952725382e-06	0.00100476				Mp2g23570	0.321041	8.99698	18.5825	0.0013703	0.0245299						Mp4g02070	-0.982899	4.29848	12.6891	0.00478111	0.044175
Mp6g12460	-1.20475	-0.375878	1.50465	0.246737	0.418501				Mp2g17100	-0.8554	6.56647	18.5668	0.00137435	0.0245553						Mp3g12170	-0.982585	4.11653	10.7436	0.0078061	0.0584874
Mp3g11080	-1.20323	3.43538	4.66958	0.0547458	0.156343				Mp6g03310	0.474093	6.30969	18.5627	0.00137542	0.0245553						Mp2g01940	-0.982312	6.46904	14.3793	0.00323515	0.0360292
Mp1g00470	-1.20297	5.75672	10.59	0.00813139	0.047075				Mp6g20800	-0.50034	7.95166	18.5558	0.00137721	0.0245553						Mp5g17650	-0.979366	-0.792412	4.96108	0.0488347	0.166652
Mp1g01880	-1.20241	5.77338	16.6627	0.00199315	0.0203226				Mp2g16500	0.612091	6.35013	18.5247	0.00138531	0.0246348						Mp8g05720	-0.979171	5.58689	7.55943	0.0196501	0.0976894
Mp2g02030	-1.20231	7.30764	55.6489	1.63750671908449e-05	0.00183205				Mp4g04970	-0.998691	3.50374	18.5196	0.00138665	0.0246348						Mp3g12670	-0.97892	3.05177	3.57837	0.0864016	0.237149
Mp1g03750	-1.20097	6.25457	17.9675	0.00154052	0.0177346				Mp5g22000	-1.73701	4.38103	18.5175	0.00138718	0.0246348						Mp4g06770	-0.977895	4.52259	28.8386	0.000265471	0.00862278
Mp8g04700	-1.20081	4.36957	11.9227	0.0057671	0.0379371				Mp8g06070	0.300891	6.57301	18.4971	0.00139255	0.0246867						Mp5g00960	-0.977124	1.86024	2.22646	0.165069	0.351142
Mp8g10620	-1.19767	3.17684	8.75052	0.0136303	0.0648066				Mp1g17190	1.4273	-0.503172	18.4888	0.00139471	0.0246867						Mp8g12500	-0.976141	3.38284	6.23314	0.0305935	0.126176
Mp1g25270	-1.19759	5.49606	24.0449	0.000536362	0.00982301				Mp2g10070	1.14177	0.848603	18.4804	0.00139694	0.0246867						Mp8g09030	-0.97521	-0.712774	4.54903	0.0574444	0.183773
MpVg00600	-1.19725	5.03532	1.22917	0.292303	0.465241				Mp2g10380	-1.51371	3.48319	18.4755	0.00139824	0.0246867						Mp6g13370	-0.974408	2.25982	10.6928	0.00791184	0.0588738
Mp4g18440	-1.19583	3.20293	25.0765	0.000457247	0.00906919				Mp1g00160	-0.452193	5.64896	18.4714	0.00139931	0.0246867						Mp8g10910	-0.974392	3.66419	12.0674	0.00556354	0.0482197
Mp5g14490	-1.1952	0.0139662	3.04761	0.109983	0.244391				Mp7g09040	0.295742	4.76143	18.4596	0.00140244	0.0246916						Mp5g20350	-0.97432	4.34103	2.18763	0.168469	0.355666
Mp3g09250	-1.19421	4.92548	10.9714	0.00735202	0.0444236				Mp5g16300	0.326754	7.7845	18.4565	0.00140327	0.0246916						Mp5g21870	-0.97363	4.31981	6.13072	0.0317137	0.128464
Mp8g08870	-1.19119	0.644227	7.08504	0.0229147	0.0897577				Mp1g21010	-0.651435	9.10602	18.4347	0.00140906	0.024741						Mp4g16930	-0.972654	3.52977	17.8004	0.00159105	0.0244923
Mp8g13360	-1.18993	0.847858	5.04286	0.0473186	0.141998				Mp4g18610	-2.28267	4.98365	18.4321	0.00140977	0.024741						Mp4g14510	-0.972274	6.60878	13.319	0.00411892	0.0413063
Mp6g20750	-1.1898	7.19914	17.9276	0.00155242	0.0178179				Mp8g04640	0.382901	5.38458	18.4107	0.00141547	0.0248087						Mp4g19050	-0.970796	0.49729	7.54707	0.0197277	0.0979665
Mp2g24650	-1.18892	1.93502	8.554	0.0144515	0.0670006				Mp7g05100	0.889745	5.12771	18.388	0.00142159	0.0248601						Mp6g20750	-0.969045	7.19914	12.0072	0.00564712	0.0486298
Mp3g01000	-1.188	3.17321	3.25608	0.099864	0.229552				Mp3g23870	0.554378	2.71488	18.3861	0.00142211	0.0248601						Mp3g04760	-0.968311	-0.160083	8.04828	0.0168548	0.0902436
Mp7g19150	-1.18511	-0.775658	3.58314	0.08622	0.208746				Mp6g09410	-0.492314	4.57635	18.3495	0.00143202	0.0249729						Mpzg02150a	-0.967152	3.11846	5.05782	0.0470474	0.163043
Mp2g05000	-1.18277	0.722734	8.79521	0.0134514	0.0643212				Mp6g12300	-0.55326	4.66507	18.3456	0.00143308	0.0249729						Mp4g13870	-0.967029	-0.0756727	3.23155	0.100992	0.260004
Mp7g00480	-1.18272	1.68379	12.3189	0.00522983	0.0357398				Mp5g17500	-1.08684	0.503968	18.337	0.00143541	0.0249729						Mp2g20230	-0.96409	-0.326293	6.83148	0.0249279	0.112084
Mp6g02970	-1.18213	3.02748	11.9272	0.00576062	0.0379177				Mp1g14470	0.906007	0.631964	18.322	0.00143952	0.0249729						Mp8g09370	-0.963887	5.41765	11.8178	0.00592016	0.0497352
Mp7g07330	-1.18201	6.7948	18.6345	0.00135696	0.0165679				Mp6g11780	-1.41579	3.96574	18.3191	0.00144031	0.0249729						Mp7g01990	-0.962432	0.903164	4.77093	0.0525962	0.17428
Mp5g05940	-1.18137	5.53183	64.6133	8.32303780737653e-06	0.0013837				Mp2g10580	-0.473905	8.45909	18.3127	0.00144206	0.0249729						Mp5g03190	-0.959778	5.88803	9.30127	0.0116107	0.0735711
Mp3g08080	-1.18092	-1.3915	2.01106	0.185128	0.344852				Mp2g26410	-0.763223	8.52085	18.2977	0.00144617	0.0249729						Mp1g15790	-0.958227	2.35564	3.70923	0.0815842	0.228082
Mp3g24720	-1.17802	7.35131	16.0677	0.00225147	0.0217334				Mp2g02330	-1.41042	5.01428	18.2962	0.00144658	0.0249729						Mp2g13070	-0.956909	2.25677	8.67136	0.0139541	0.0818307
Mp3g23830	-1.17797	-0.219113	1.61829	0.230764	0.400374				Mp2g03210	-0.61448	2.86167	18.2947	0.00144699	0.0249729						Mp8g13980	-0.955479	0.827828	6.53299	0.0275789	0.118294
Mp8g12120	-1.17775	2.10004	14.8883	0.00289235	0.0251822				Mp8g06450	0.322297	6.17909	18.294	0.00144719	0.0249729						Mp8g11360	-0.955072	-0.74301	2.99658	0.112654	0.278119
Mp6g11890	-1.17474	0.981779	19.6076	0.00113379	0.0149184				Mp4g14820	-1.60733	2.92916	18.2719	0.00145329	0.025046						Mp8g10060	-0.954116	3.54849	11.6004	0.00625341	0.0512818
Mp4g21690	-1.17432	5.47945	32.8394	0.0001575	0.0050569				Mp4g03400	0.880801	7.15099	18.2488	0.00145969	0.0250793						Mp3g03520	-0.952212	5.65245	29.7326	0.00023515	0.00812602
Mp7g17010	-1.17418	-0.929958	3.36349	0.0951044	0.22293				Mp1g28060	-0.374932	4.82272	18.2479	0.00145995	0.0250793						Mp5g21640	-0.952211	-0.68636	2.43208	0.148467	0.329905
Mp5g02800	-1.17244	5.66631	38.8881	7.80714290931969e-05	0.00357263				Mp8g02530	-1.70642	5.1733	18.2402	0.00146209	0.0250793						Mp7g02080	-0.952124	-0.706718	4.48453	0.0589554	0.186779
Mp6g18940	-1.17181	4.76756	16.329	0.00213337	0.0211257				Mp7g12880	0.28798	5.03641	18.238	0.00146271	0.0250793						Mp4g11800	-0.951859	7.3484	43.1887	4.99163414247529e-05	0.00307703
Mpzg02180a	-1.16661	-1.85177	1.2536	0.287808	0.460824				Mp2g14310	-0.812867	5.78592	18.2283	0.00146543	0.0250939						Mp1g00470	-0.951322	5.75672	6.70101	0.0260469	0.115074
Mp3g10050	-1.16639	6.61888	19.2522	0.00120982	0.0155896				Mp3g07400	0.818056	2.36413	18.211	0.00147026	0.0251445						Mp1g13480	-0.949414	2.34468	2.64709	0.133326	0.30828
Mp2g05770	-1.16274	2.25339	9.84426	0.00996159	0.0534348				Mp2g07650	-0.71953	4.68099	18.1944	0.00147492	0.0251668						Mp8g07500	-0.947817	1.94475	4.76347	0.0527508	0.174509
Mp3g23930	-1.16162	4.43061	10.3834	0.00859472	0.0485008				Mp4g18560	-2.18168	3.5718	18.193	0.00147532	0.0251668						Mp5g12930	-0.947506	7.1121	6.28857	0.0300073	0.124678
Mp2g04660	-1.16051	0.0165556	3.45824	0.0911385	0.216741				Mp8g11990	0.47124	4.81414	18.1835	0.00147802	0.0251719						Mp5g01100	-0.947222	0.162927	2.18506	0.168697	0.355978
Mp5g21860	-1.16043	1.19803	20.662	0.000939576	0.0134217				Mp8g13310	-0.37989	7.54559	18.1786	0.00147938	0.0251719						Mp1g29670	-0.946479	6.13146	13.3622	0.00407763	0.041105
Mp4g05970	-1.16036	3.66536	42.4908	5.35375511930085e-05	0.00301371				Mp7g14890	-1.20063	6.68983	18.1712	0.00148147	0.0251756						Mp8g08870	-0.946	0.644227	4.54569	0.0575215	0.183893
Mp3g13640	-1.15995	4.85691	8.71095	0.013791	0.0652701				Mp6g04490	-1.7977	0.2087	18.1168	0.00149699	0.0254019						Mp1g03310	-0.94567	0.136965	12.0941	0.00552685	0.048057
Mp6g06680	-1.15944	3.75679	39.4384	7.35684402284272e-05	0.00348784				Mp4g09590	0.292042	6.54709	18.1112	0.00149858	0.0254019						Mp3g25200	-0.944293	5.7928	47.6526	3.25663953577401e-05	0.00233503
Mp3g14120	-1.15874	2.19907	15.6881	0.0024373	0.0226098				Mp7g00660	-0.991523	6.36898	18.0696	0.0015106	0.0255721						Mp1g14610	-0.940956	2.16625	24.4047	0.000507046	0.0129026
Mp2g03360	-1.15856	3.62134	21.8581	0.000765268	0.0119589				Mp2g10270	-0.461264	5.4739	18.0632	0.00151243	0.0255721						Mp2g24450	-0.939852	3.47812	2.3194	0.157284	0.341185
Mp2g22820	-1.15356	6.40333	21.1914	0.000857138	0.0127979				Mp6g20860	-0.296563	8.01587	18.0403	0.0015191	0.0256164						Mp1g24670	-0.939167	2.84702	6.92346	0.0241738	0.11016
Mp1g19800	-1.15297	-0.732591	3.62042	0.0848162	0.206477				Mp1g25270	-1.03299	5.49606	18.0376	0.0015199	0.0256164						Mp6g11780	-0.938241	3.96574	8.25592	0.0158139	0.0875041
Mp3g06800	-1.15177	5.94031	15.1354	0.00274169	0.0244094				Mp2g26790	-0.299078	4.58559	18.0336	0.00152105	0.0256164						Mp8g10620	-0.936826	3.17684	5.43262	0.040834	0.149755
Mp1g07510	-1.14946	2.31297	4.70614	0.0539582	0.154985				Mp8g02640	0.454351	5.80438	18.028	0.00152269	0.0256164						Mp5g21930	-0.935174	3.70288	18.2418	0.00146164	0.0233305
Mp5g22600	-1.14899	6.29535	83.8501	2.47897764190437e-06	0.00077298				Mp1g19310	-1.60038	7.45141	18.018	0.00152563	0.0256229						Mp2g04220	-0.934412	5.69376	50.5296	2.51637425232108e-05	0.00202112
Mp7g19300	-1.14889	4.29466	21.1125	0.00086886	0.012926				Mp1g06050	-1.0742	0.684829	18.0136	0.0015269	0.0256229						Mp5g00940	-0.934399	-0.129884	0.783902	0.395762	0.592479
Mp8g13510	-1.14806	1.48445	26.6845	0.000359907	0.00792387				Mp1g09100	0.452052	6.00348	18.0015	0.00153048	0.0256508						Mp4g23980	-0.932372	3.48058	11.5087	0.00640064	0.0521103
Mp4g15420	-1.14757	3.299	39.3857	7.39854286588522e-05	0.00349295				Mp7g08730	0.303019	7.9427	17.9495	0.00154586	0.0258534						Mp2g19870	-0.930786	0.983103	8.8809	0.0131163	0.0792594
Mp5g20580	-1.14738	5.65091	22.3606	0.000703709	0.0115065				Mp7g18850	0.393542	5.46591	17.9422	0.00154806	0.0258534						Mpzg00770	-0.930398	0.436931	1.04812	0.328936	0.530411
Mp6g15600	-1.14707	-0.730652	4.13257	0.0681169	0.179857				Mp6g06570	-0.747315	7.8266	17.9412	0.00154835	0.0258534						Mp6g07650	-0.928346	0.0775486	4.24459	0.0650223	0.198456
Mp8g13550	-1.14668	6.8545	16.2554	0.00216589	0.0212438				Mp6g09730	0.438992	5.62341	17.8544	0.0015745	0.0262573						Mp2g25810	-0.927899	-1.05335	1.89068	0.197736	0.391212
Mp7g11980	-1.14619	1.95323	22.5793	0.000678779	0.0112777				Mp3g14670	0.677215	2.1282	17.8341	0.0015807	0.0263281						Mp6g07310	-0.925924	2.28472	16.3778	0.00211215	0.0280116
Mp5g02890	-1.14615	6.83964	44.8285	4.24953315188738e-05	0.00278164				Mp7g08760	-1.36047	2.44767	17.823	0.0015841	0.0263519						Mp2g21830	-0.92538	4.435	15.8325	0.00236453	0.0300508
Mp2g01950	-1.14607	2.76719	11.4681	0.0064672	0.0408057				Mp7g00620	-0.90897	6.06417	17.8054	0.00158951	0.0264092						Mp4g05750	-0.923232	6.64655	24.151	0.000527508	0.013303
Mp3g07260	-1.14587	5.13415	27.1228	0.000337806	0.00766033				Mp1g05430	-0.415308	6.61509	17.7746	0.00159903	0.0265345						Mp8g05120	-0.923065	2.49046	7.90017	0.0176479	0.0919342
Mp4g16030	-1.14561	4.75324	14.8021	0.00294725	0.0254454				Mp7g14070	-0.605099	3.35608	17.7477	0.00160739	0.0266182						Mp6g15610	-0.922674	6.44681	4.36843	0.0617999	0.192388
Mp6g07540	-1.14555	8.4169	19.7177	0.0011114	0.0147834				Mp7g06960	-0.575184	6.26775	17.7421	0.00160914	0.0266182						Mp8g06640	-0.92264	2.63166	10.624	0.00805796	0.0592044
Mp4g20690	-1.14402	7.72934	38.1948	8.42216352113017e-05	0.00367832				Mp7g12490	-0.298127	8.47537	17.7393	0.00161003	0.0266182						Mp3g15260	-0.922616	4.90521	4.87828	0.0504308	0.16968
Mp6g18010	-1.14381	4.33042	19.6257	0.00113008	0.0148989				Mp1g04980	0.674161	2.58101	17.724	0.00161481	0.0266631						Mp7g07070	-0.921989	5.2921	9.20393	0.0119401	0.0750198
Mp3g02080	-1.14379	6.97784	28.0991	0.000294124	0.00719637				Mp4g07950	-0.310396	5.55644	17.7179	0.00161673	0.0266631						Mp2g16690	-0.921481	3.81669	19.3662	0.0011848	0.0208088
Mp4g01780	-1.14295	3.54956	12.9802	0.0044603	0.032502				Mp7g09820	-0.497462	3.27832	17.6949	0.00162398	0.0267347						Mp3g25060	-0.921415	-0.621356	6.25219	0.0303904	0.12557
Mpzg02140a	-1.14042	0.819993	4.04885	0.0705487	0.184497				Mp6g15250	0.835002	5.43276	17.6915	0.00162506	0.0267347						Mp5g21620	-0.921335	-0.792375	2.42475	0.149021	0.330698
Mp2g08400	-1.13926	7.5278	107.146	7.69912363389454e-07	0.000573499				Mp4g19340	0.302568	5.84854	17.6705	0.00163172	0.0267935						Mp6g01490	-0.921246	4.76608	47.5144	3.29828211215315e-05	0.00234498
Mp4g05480	-1.13745	0.236288	4.09631	0.0691571	0.181744				Mp3g11570	-2.16873	3.82203	17.6638	0.00163384	0.0267935						Mp7g11200	-0.919015	1.49189	8.69967	0.0138373	0.0814085
Mp5g21970	-1.13719	0.256064	4.19764	0.0662979	0.177182				Mp2g12970	-0.366579	9.11037	17.6524	0.00163748	0.0267935						Mp5g14490	-0.917418	0.0139662	1.83113	0.204393	0.399747
Mp3g20760	-1.1365	-1.20799	4.38609	0.0613567	0.169089				Mp4g22030	-0.714991	2.69139	17.6491	0.00163854	0.0267935						Mp1g04990	-0.916899	3.99849	13.3542	0.00408523	0.0411222
Mp3g07160	-1.13571	5.37022	16.1147	0.00222969	0.0216322				Mp4g16030	-1.25433	4.75324	17.6449	0.00163989	0.0267935						Mp5g24120	-0.916385	4.47705	3.53298	0.0881547	0.240131
Mp3g23820	-1.13554	2.31615	10.1072	0.0092648	0.0512294				Mp1g17490	0.365588	6.06457	17.6425	0.00164062	0.0267935						Mp2g24460	-0.916124	-1.15365	0.871412	0.371522	0.570337
Mp7g07930	-1.13544	3.11016	98.0889	1.17676005959005e-06	0.00058582				Mp3g19940	0.263298	7.0809	17.6314	0.0016442	0.0268193						Mp5g10700	-0.915691	8.25376	3.42171	0.0926427	0.246724
Mp4g09230	-1.13363	5.41939	34.9359	0.000122165	0.00447536				Mp6g16900	0.98382	2.20804	17.6178	0.00164855	0.0268284						Mp1g15130	-0.915026	4.33076	18.7553	0.00132657	0.0219578
Mp5g03580	-1.13195	0.0542013	7.43122	0.0204737	0.0838204				Mp2g09200	0.655168	7.21086	17.6172	0.00164876	0.0268284						Mpzg01500a	-0.914865	-0.461654	3.78423	0.0789734	0.223769
Mp8g05120	-1.13178	2.49046	11.7331	0.00604748	0.0392282				Mp3g11130	-1.01386	3.59383	17.6025	0.0016535	0.0268404						Mp4g09510	-0.914483	1.87847	5.72902	0.0366171	0.140075
Mp5g12520	-1.13044	2.37191	3.61148	0.08515	0.206941				Mp7g03320	-0.299712	4.79394	17.6025	0.0016535	0.0268404						Mp8g16670	-0.913246	3.92144	0.522169	0.485692	0.670458
Mp2g23360	-1.1303	1.62249	14.6152	0.0030706	0.0260738				Mp7g19390	2.19707	4.0644	17.5662	0.00166526	0.0269829						Mp2g23460	-0.913111	5.00176	12.1772	0.00541478	0.0476146
Mp1g05700	-1.1297	5.10498	35.9642	0.000108325	0.00422216				Mp2g04800	-1.72487	4.33852	17.563	0.0016663	0.0269829						Mp4g00390	-0.911083	4.08455	25.3508	0.000438611	0.0118068
Mp3g01200	-1.12965	2.74751	22.3632	0.000703415	0.0115065				Mp3g07040	-0.36623	6.44597	17.5551	0.00166887	0.0269866						Mp2g04090	-0.910897	3.55093	20.9296	0.000896778	0.0177345
Mp2g24530	-1.12903	-0.993143	1.35857	0.269565	0.442499				Mp5g10810	0.829211	3.19202	17.5489	0.00167091	0.0269866						Mp6g18000	-0.90866	5.38715	3.26718	0.0993585	0.257082
Mp4g09890	-1.12853	7.22953	16.1003	0.00223633	0.0216797				Mp8g18760	-0.550832	6.23687	17.5377	0.00167456	0.0269866						Mp2g05910	-0.907578	2.18293	8.06	0.0167939	0.0901046
Mp4g05960	-1.12644	5.49288	43.2264	4.97291447824587e-05	0.00292039				Mp3g08790	-0.35066	7.55756	17.5352	0.0016754	0.0269866						Mp2g08670	-0.906869	5.17325	9.87033	0.00988976	0.0669707
Mp2g02930	-1.12613	2.38525	6.87295	0.0245844	0.0939914				Mp2g06970	-0.344699	4.66696	17.5315	0.0016766	0.0269866						Mp3g14230	-0.905901	8.08522	28.8774	0.000264061	0.00861444
Mp8g16550	-1.12423	3.57917	43.0033	5.0849390928249e-05	0.00292613				Mp5g03060	-0.398569	8.86974	17.4781	0.00169423	0.027234						Mp2g09000	-0.905326	-0.0883816	0.728892	0.412285	0.608533
Mp8g13540	-1.12406	6.54128	18.1526	0.00148675	0.0173492				Mp4g14830	-1.9753	3.15634	17.4727	0.00169603	0.027234						Mp3g09320	-0.90531	6.34243	7.83612	0.0180048	0.0929319
Mp4g16840	-1.12357	0.680543	5.92973	0.0340602	0.114772				Mp5g06370	-1.41581	6.11272	17.4571	0.00170122	0.0272847						Mp4g14800	-0.903345	3.26034	6.54843	0.0274337	0.117967
Mp6g02090	-1.12083	-0.865166	2.64098	0.133728	0.278723				Mp1g01320	-0.789147	5.80641	17.4436	0.00170573	0.0273244						Mp4g14580	-0.903235	1.89427	10.4795	0.00837525	0.0606954
Mp3g08490	-1.12046	5.4275	67.4686	6.82510893286325e-06	0.00128889				Mp1g09210	-1.94844	1.3222	17.4296	0.00171045	0.0273498						Mp2g18040	-0.902926	4.64801	30.611	0.000209298	0.00756894
Mp2g04800	-1.12018	4.33852	7.69346	0.0188315	0.079852				Mp1g18830	0.439219	5.10967	17.4244	0.0017122	0.0273498						Mp2g01470	-0.901345	0.324038	2.14971	0.171877	0.359184
Mp4g09760	-1.1183	5.03991	7.39412	0.0207198	0.0844624				Mp8g15840	0.68225	6.95804	17.4207	0.00171344	0.0273498						Mp2g26010	-0.900125	4.27582	5.70311	0.0369639	0.141119
Mp3g22120	-1.11828	0.0271334	1.5607	0.238678	0.409862				Mp2g16030	5.58445	-1.8298	26.169	0.00171674	0.0273698						Mp2g02630	-0.899306	4.98678	12.9584	0.00448347	0.0427795
Mp1g17270	-1.11458	-0.318912	5.58956	0.0385317	0.12443				Mp1g03460	-0.592236	4.72065	17.3829	0.00172622	0.0274883						Mp4g22060	-0.899293	-0.386401	5.18872	0.0447543	0.158287
Mp1g26350	-1.11402	1.49964	17.3655	0.00173215	0.018849				Mpzg01860a	-1.29566	5.94183	17.3705	0.00173045	0.0275008						Mp2g26450	-0.899278	7.66289	10.9582	0.00737761	0.0563641
Mp3g21970	-1.1128	0.0396316	8.09989	0.0165885	0.0733089				Mp7g10390	-0.34826	7.38151	17.3643	0.00173256	0.0275008						Mp3g06800	-0.899268	5.94031	9.33043	0.0115142	0.0732713
Mp2g13230	-1.11274	2.11203	22.9467	0.000639229	0.0109182				Mp2g12000	-1.98626	0.670225	17.3564	0.00173527	0.0275008						Mp3g10420	-0.898918	3.5019	21.4039	0.000826491	0.0168413
Mp4g05270	-1.11253	-0.238272	9.5621	0.0107807	0.0559177				Mp3g07740	1.19348	0.507687	17.343	0.00173985	0.0275008						Mp7g19310	-0.898308	2.61541	7.54414	0.0197462	0.098022
Mp6g05910	-1.1105	0.868364	1.70243	0.219826	0.387166				Mp7g12260	0.566742	4.16838	17.342	0.00174019	0.0275008						Mp8g16180	-0.896382	7.39331	45.1724	4.11102623773759e-05	0.00266283
Mp5g19690	-1.10874	8.19657	37.9715	8.63231886293721e-05	0.00373362				Mp6g17170	-1.55693	-0.482485	17.3337	0.00174304	0.0275008						Mp5g20310	-0.896349	4.24446	45.434	4.00924612123361e-05	0.0026293
Mp2g23070	-1.10795	0.00629183	6.44692	0.0284059	0.102853				Mp1g15440	0.229497	8.54548	17.326	0.00174569	0.0275008						Mp7g03100	-0.896102	-0.492497	4.00453	0.0718794	0.211589
Mp6g05120	-1.10692	5.83873	9.50349	0.0109608	0.0564589				Mp2g06530	4.14335	0.59833	17.3256	0.00174585	0.0275008						Mp5g20580	-0.89564	5.65091	13.7802	0.00370298	0.0388495
Mp3g14610	-1.10669	2.36779	4.00337	0.0719145	0.186585				Mp2g09100	0.28769	5.41239	17.3222	0.001747	0.0275008						Mp7g01270	-0.894809	3.88483	10.5437	0.0082325	0.0600225
Mp3g10360	-1.10655	4.57334	32.8081	0.000158114	0.0050569				Mp2g20750	0.318208	4.85347	17.3207	0.00174751	0.0275008						Mp4g20350	-0.894584	3.94149	6.16336	0.0313514	0.127744
Mp3g22740	-1.10621	2.66545	35.7798	0.000110663	0.00428836				Mp6g14310	0.279622	10.3603	17.2947	0.00175651	0.0276099						Mp4g06070	-0.893962	5.32308	7.07877	0.0229621	0.106728
Mp6g05160	-1.10492	6.40123	40.3091	6.70587991385949e-05	0.00336751				Mp5g05120	-1.34002	7.50592	17.2875	0.00175902	0.0276171						Mp4g08470	-0.89385	4.13755	3.44035	0.091871	0.245772
Mp1g18850	-1.10457	0.596054	12.1943	0.00539202	0.0362751				Mp4g23490	0.265256	5.42686	17.2736	0.00176385	0.0276417						Mp7g04495	-0.889971	6.42628	9.10851	0.0122738	0.0761885
Mp3g03130	-1.10344	1.16897	10.8606	0.00756885	0.0454008				Mp7g03590	0.342682	4.39417	17.2711	0.00176472	0.0276417						Mp4g14160	-0.889675	6.51262	5.73733	0.0365067	0.139852
Mp4g07870	-1.10262	5.76107	50.8956	2.43733611768896e-05	0.00219328				Mp5g24390	0.308405	5.52072	17.2651	0.00176683	0.0276426						Mp1g07210	-0.888017	3.59239	7.6271	0.0192315	0.0965392
Mp6g11900	-1.10213	-0.771071	4.27914	0.064103	0.173705				Mp6g16990	0.286769	5.16092	17.251	0.00177175	0.0276695						Mp6g06130	-0.887314	5.42891	65.1677	8.00375536847821e-06	0.000966796
Mp3g04480	-1.10158	7.25245	8.93863	0.0128962	0.0624458				Mp5g13640	-2.376	1.90587	17.2484	0.00177268	0.0276695						Mp3g04420	-0.886376	-0.46548	5.05857	0.0470339	0.163038
Mp7g19610	-1.10121	-0.772924	6.50729	0.0278228	0.101759				Mp1g22130	-2.07671	5.29914	17.233	0.00177808	0.0277102						Mp6g02090	-0.885653	-0.865166	1.68002	0.222669	0.42079
Mp2g07390	-1.10083	5.7382	4.90899	0.0498316	0.147203				Mp3g10540	-0.511632	2.78169	17.2199	0.00178271	0.0277102						Mp6g21470	-0.885563	0.44821	5.10422	0.0462186	0.161464
Mp2g07580	-1.09741	7.55845	111.852	6.25598115314708e-07	0.000524251				Mp1g04160	1.19239	2.19514	17.2179	0.00178341	0.0277102						Mp3g19390	-0.884118	3.34107	6.1538	0.031457	0.128005
Mp7g18720	-1.09733	-0.322624	0.95013	0.351595	0.525386				Mp1g16660	0.497131	4.92698	17.2175	0.00178355	0.0277102						Mp3g10410	-0.883709	1.3394	8.22847	0.0159469	0.0878947
Mp2g06780	-1.09704	3.21939	6.22378	0.0306939	0.107539				Mp1g07510	-2.29985	2.31297	17.2018	0.0017891	0.0277642						Mp7g03880	-0.883524	3.49485	9.5401	0.0108479	0.0708121
Mp7g02010	-1.09629	-0.00199153	2.09868	0.176605	0.33433				Mp8g02390	0.387821	5.9389	17.1791	0.00179718	0.0278573						Mp4g05040	-0.883136	1.65894	7.97837	0.0172237	0.0910626
Mp5g19320	-1.09431	-1.43403	1.81049	0.206769	0.372125				Mp8g13540	-1.09156	6.54128	17.1456	0.00180918	0.027991						Mp1g00055e	-0.882924	0.0714718	7.27588	0.0215281	0.103585
Mp4g04460	-1.09196	0.384047	4.7208	0.0536463	0.154604				Mp6g17370	0.400918	5.08005	17.1434	0.00180998	0.027991						Mp1g27930	-0.882907	4.50185	10.0009	0.00953922	0.0655571
Mp6g02960	-1.09164	4.60268	18.6149	0.00136196	0.0165679				Mp1g23970	0.30062	5.59328	17.1312	0.00181436	0.0280264						Mp4g08320	-0.882725	3.66853	5.3022	0.0428758	0.154454
Mp6g08310	-1.09021	6.27639	50.1898	2.59249036541037e-05	0.00229496				MpVg00460	4.15044	0.433528	19.8743	0.00181835	0.0280557						Mp3g18230	-0.881097	0.241565	6.21349	0.0308046	0.126696
Mp7g01630	-1.08839	2.66975	18.3389	0.0014349	0.0170247				Mp8g03140	0.270004	5.7901	17.0851	0.00183106	0.0282194						Mp5g04190	-0.879935	0.266121	7.88311	0.0177421	0.0922399
Mp2g21580	-1.08192	0.0351411	7.96727	0.0172831	0.0753513				Mp7g01620	-0.335813	5.93197	17.0576	0.00184113	0.0283419						Mp3g15970	-0.879186	6.2506	8.00908	0.0170604	0.0906813
Mp7g05880	-1.0792	9.60039	53.4727	1.95722279333867e-05	0.00191551				Mp3g06100	-0.364482	5.46724	16.998	0.00186318	0.0286485						Mp4g01010	-0.879168	2.90314	4.09516	0.0691904	0.206196
Mp4g06040	-1.07826	5.29949	31.5268	0.000185866	0.00550855				Mp1g21110	0.41286	3.17414	16.9878	0.00186696	0.0286738						Mp1g22300	-0.878197	0.109121	10.6591	0.00798312	0.0591368
Mp2g05640	-1.07815	4.86969	32.7246	0.000159766	0.00508676				Mp2g08370	-0.540131	10.1869	16.9709	0.0018733	0.0287179						Mp4g06050	-0.875872	9.46319	32.9418	0.000155513	0.00637651
Mp3g14050	-1.07813	6.10229	19.9402	0.00106776	0.0144509				Mp1g03140	-0.797304	8.74634	16.9687	0.00187412	0.0287179						Mp8g03850	-0.874514	8.44921	94.5286	1.40408535159516e-06	0.000244493
Mp5g04190	-1.07794	0.266121	11.6734	0.00613908	0.0396305				Mp2g19320	0.247609	4.91369	16.9626	0.00187639	0.0287198						Mp1g10150	-0.874327	6.27187	6.54603	0.0274562	0.117967
Mp8g14810	-1.07111	3.57199	26.3865	0.000375927	0.00819622				Mp3g02200	0.282365	5.21259	16.9457	0.00188277	0.0287497						Mp2g21550	-0.873993	2.35955	6.91296	0.0242585	0.110322
Mp8g04840	-1.0704	1.12761	6.62108	0.0267626	0.099125				Mp4g11490	0.307434	4.93348	16.9413	0.00188441	0.0287497						Mp5g16880	-0.872872	6.62726	4.022	0.0713511	0.21049
Mp4g14860	-1.0702	4.23331	14.3369	0.00326586	0.0269801				Mp6g21370	-0.451069	6.02674	16.9404	0.00188477	0.0287497						Mp6g12380	-0.872614	0.410429	0.412222	0.534601	0.708981
Mp2g00990	-1.0696	6.52267	17.4345	0.00170878	0.0186879				Mp4g14650	-0.560962	4.93575	16.9028	0.001899	0.0289339						Mp4g18550	-0.871642	5.73149	2.7178	0.128779	0.302073
Mp4g12530	-1.06733	1.28627	4.27649	0.064173	0.173825				Mp4g10050	-0.360316	5.36832	16.8896	0.00190405	0.0289724						Mp6g19640	-0.870197	2.08226	24.5418	0.000496376	0.0127986
Mp1g26530	-1.06681	5.05217	4.59637	0.0563658	0.159812				Mp2g04020	-0.538024	4.32183	16.8849	0.00190585	0.0289724						Mp6g19920	-0.869903	-0.0787741	1.02901	0.333183	0.53456
Mp1g00310	-1.06604	3.67851	22.4682	0.000691312	0.0114152				Mp3g23110	-0.369726	6.84107	16.8664	0.00191293	0.0290471						Mp4g14200	-0.869806	8.40514	8.38767	0.0151934	0.0855221
Mp8g18020	-1.06545	6.6916	19.0168	0.00126353	0.0160278				Mp7g02150	-2.31789	5.6489	16.8541	0.00191765	0.0290859						Mp8g15060	-0.868333	6.35675	12.15	0.0054512	0.0476775
Mp4g17900	-1.06251	0.502515	8.95124	0.0128488	0.0622835				Mp4g23420	-0.824591	6.17253	16.8413	0.00192259	0.0291278						Mp1g27220	-0.867349	1.62366	7.39874	0.020689	0.100989
Mp6g06190	-1.06112	1.30816	13.8026	0.00368409	0.0289654				Mp6g14260	0.53816	2.85475	16.8344	0.00192526	0.0291353						Mp5g02060	-0.86669	4.62319	2.35192	0.154672	0.338064
Mp3g22110	-1.06096	2.95319	23.9838	0.000541542	0.00986958				Mp1g07130	0.483334	4.34139	16.813	0.00193357	0.0292112						Mp8g15640	-0.864788	3.94513	38.6548	8.00794317065646e-05	0.00417117
Mp2g14780	-1.05755	-0.332589	1.80327	0.207608	0.372938				Mp1g08470	0.385745	5.44194	16.8103	0.00193463	0.0292112						Mp1g27960	-0.863034	4.31886	7.24925	0.0217154	0.103896
Mp4g02710	-1.05689	2.30373	3.94705	0.0736517	0.189507				Mp5g04090	-0.646999	6.71617	16.7978	0.00193948	0.0292515						Mp5g22050	-0.861597	1.73199	4.68671	0.054375	0.177765
Mp8g05720	-1.05583	5.58689	8.75838	0.0135986	0.0647415				Mp6g07020	0.356351	4.38819	16.7711	0.00194996	0.0292967						Mp3g01480	-0.860182	1.66769	11.1854	0.00695407	0.0544946
Mp3g15420	-1.0553	7.4234	17.8808	0.0015665	0.0178299				Mp5g01660	-2.21133	2.00102	16.7609	0.00195397	0.0292967						Mp2g11480	-0.857008	0.339194	2.02622	0.183616	0.37421
Mp5g15020	-1.05495	6.12014	19.1624	0.00122997	0.0157337				Mp1g07940	-0.665434	6.21603	16.7578	0.00195521	0.0292967						Mp4g05970	-0.855375	3.66536	23.4678	0.000587729	0.0140468
Mp3g22270	-1.05475	-1.51768	0.579428	0.46328	0.625104				Mp7g12890	0.406542	5.13092	16.7568	0.00195559	0.0292967						Mp2g21620	-0.855218	3.43355	12.8398	0.00461168	0.043445
Mp6g03200	-1.0533	3.27046	33.0286	0.000153852	0.00503025				Mp1g14120	0.307818	5.42819	16.7565	0.00195572	0.0292967						Mp4g06300	-0.85454	5.28697	6.068	0.0324243	0.130241
Mp3g13820	-1.05304	-0.676274	1.566	0.237935	0.408847				Mp7g18240	-0.365451	5.97628	16.7508	0.00195795	0.0292967						Mp6g12090	-0.85361	3.34676	5.84764	0.0350789	0.13629
Mp1g03760	-1.05181	0.0527183	2.25886	0.1623	0.317195				Mp4g19310	0.388474	5.1198	16.7421	0.0019614	0.0292967						Mp3g24370	-0.853348	4.69064	9.70834	0.0103465	0.0688604
Mp7g02020	-1.05149	1.88134	3.40319	0.093417	0.220245				Mpzg00270	-2.56976	1.14536	16.7382	0.00196295	0.0292967						Mp2g03220	-0.852204	3.98746	43.2703	4.95125680687328e-05	0.00307345
Mp2g01470	-1.0496	0.324038	2.8886	0.118579	0.256621				Mp1g00970	0.885774	5.81539	16.732	0.0019654	0.0292967						Mp7g16650	-0.852196	4.12052	12.9689	0.00447228	0.0427097
Mp7g06330	-1.04936	4.16134	8.20625	0.0160556	0.0718058				Mp5g13570	0.473022	4.66028	16.7289	0.00196662	0.0292967						Mp5g00470	-0.851752	2.96771	16.0053	0.00228084	0.0293207
Mp6g07910	-1.04838	4.13603	8.19532	0.0161094	0.0719025				Mp7g06630	-1.70888	6.13379	16.7189	0.00197061	0.0292967						Mp1g03490	-0.851585	7.53953	11.6235	0.00621701	0.0511083
Mp4g12520	-1.04732	9.87886	12.5546	0.00493854	0.0345415				Mp7g15960	-0.573662	4.14192	16.7179	0.00197102	0.0292967						Mp7g11090	-0.851561	5.46956	24.6758	0.000486207	0.0126584
Mp4g13470	-1.04497	4.61214	33.7854	0.000140227	0.00483332				Mp1g29160	0.717929	5.44977	16.7158	0.00197183	0.0292967						Mp8g10340	-0.849954	9.10586	7.11611	0.0226818	0.106093
Mp2g00890	-1.0448	3.33983	6.80642	0.0251382	0.0952519				Mp6g11750	-2.88647	1.49292	16.7127	0.00197307	0.0292967						Mp6g07560	-0.849814	8.20479	7.27303	0.0215481	0.103585
[truncated: 12,505 more rows]

## Sheet: S1-6_HC-heatmap
Supplementary Tables S1-6: These tables present the results of Hierarchical clustering analysis using idep application through the subtraction of each gene's mean expression level. (Ge et al., 2018).
[truncated: 2,001 more rows]

[truncated: 4 more sheets: S1-7_Kmeans_meanstandrad, S1-8-log2FC>1.5<-1.5 FDR<0.05, S1-9_heatmapscommonuniquegenes, S1-10_Allcommonuniquegenes]
